# Supplementary material for: Bromidobis[3-(1H-pyrazol-1-yl-κN 2)propionamide-κO]copper(II) bromide methanol monosolvate
Source: Acta Crystallogr Sect E Struct Rep Online. 2012 Sep 8;68(Pt 10):m1253–4. doi: 10.1107/S1600536812038111 (PMC3470141; doi:10.1107/S1600536812038111)
Supplement: Supplementary file 1 [file e-68-m1253-sup1.cif]

##############################################################################
#                                                                            #
# This CIF contains the data in a paper accepted for publication in          #
# Acta Crystallographica Section E. It conforms to the requirements of       #
# Notes for Authors for Acta Crystallographica Section E, and has been       #
# peer reviewed under the auspices of the IUCr Commission on Journals.       #
#                                                                            #
# Full details of the Crystallographic Information File format               #
# are given in the paper "The Crystallographic Information File (CIF):       #
# a New Standard Archive File for Crystallography" by S. R. Hall, F. H.      #
# Allen and I. D. Brown [Acta Cryst. (1991), A47, 655-685].                  #
#                                                                            #
# The current version of the core CIF dictionary is obtainable from          #
# ftp://ftp.iucr.org/pub/cif_core.dic.                                       #
#                                                                            #
# Software is freely available for graphical display of the structure(s)     #
# in this CIF. For information consult the CIF software page                 #
# http://www.iucr.org/resources/cif/software.                                #
#                                                                            #
# This file may be used for bona fide research purposes within the           #
# scientific community so long as proper attribution is given to the journal # 
# article from which it was obtained.                                        #
#                                                                            #
##############################################################################
data_I
_audit_creation_method     SHELXL-97
_chemical_name_systematic
;
Bromidobis[3-(1<i>H</i>-pyrazol-1-yl-\k<i>N</i>^2^)propionamide-
\k<i>O</i>]copper(II) bromide methanol monosolvate
;
_chemical_name_common     ?
_chemical_formula_moiety     'C12 H18 Br Cu N6 O2 +, Br -, C H4 O'
_chemical_formula_sum     'C13 H22 Br2 Cu N6 O3'
_chemical_formula_iupac     '[Cu Br (C6 H9 N3 O)2] Br, C H4 O'
_chemical_formula_weight     533.73
_chemical_melting_point     ?
_symmetry_cell_setting     monoclinic
_symmetry_space_group_name_H-M     'P 21/n'
loop_
    _symmetry_equiv_pos_as_xyz
    'x, y, z'
    '-x+1/2, y+1/2, -z+1/2'
    '-x, -y, -z'
    'x-1/2, -y-1/2, z-1/2'
_cell_length_a     10.5075(4)
_cell_length_b     12.6951(4)
_cell_length_c     15.1551(7)
_cell_angle_alpha     90.00
_cell_angle_beta     102.821(3)
_cell_angle_gamma     90.00
_cell_volume     1971.19(13)
_cell_formula_units_Z     4
_cell_measurement_reflns_used     30970
_cell_measurement_theta_min     1.99
_cell_measurement_theta_max     29.56
_cell_measurement_temperature     150(2)
_exptl_crystal_description     prism
_exptl_crystal_colour     red
_exptl_crystal_size_max     0.40
_exptl_crystal_size_mid     0.40
_exptl_crystal_size_min     0.30
_exptl_crystal_density_diffrn     1.798
_exptl_crystal_density_meas     ?
_exptl_crystal_density_method     'not measured'
_exptl_crystal_F_000     1060
_exptl_absorpt_coefficient_mu     5.186
_exptl_absorpt_correction_type     multi-scan
_exptl_absorpt_process_details     '(Blessing, 1995)'
_exptl_absorpt_correction_T_min     0.046
_exptl_absorpt_correction_T_max     0.139
_exptl_special_details     ?
_diffrn_ambient_temperature     150(2)
_diffrn_radiation_type     MoK\a
_diffrn_radiation_wavelength     0.71073
_diffrn_radiation_source     'fine-focus sealed tube'
_diffrn_radiation_monochromator     graphite
_diffrn_measurement_device_type     'Stoe IPDS 2T'
_diffrn_measurement_method     '\w and \f'
_diffrn_detector_area_resol_mean     6.67
_diffrn_reflns_number     22729
_diffrn_reflns_av_R_equivalents     0.0482
_diffrn_reflns_av_sigmaI/netI     0.0300
_diffrn_reflns_theta_min     2.11
_diffrn_reflns_theta_max     29.23
_diffrn_reflns_theta_full     29.23
_diffrn_measured_fraction_theta_max     0.991
_diffrn_measured_fraction_theta_full     0.991
_diffrn_reflns_limit_h_min     -14
_diffrn_reflns_limit_h_max     14
_diffrn_reflns_limit_k_min     -16
_diffrn_reflns_limit_k_max     17
_diffrn_reflns_limit_l_min     -20
_diffrn_reflns_limit_l_max     20
_diffrn_standards_number     ?
_diffrn_standards_interval_count     ?
_diffrn_standards_interval_time     ?
_diffrn_standards_decay_%     ?
_refine_special_details
;
Refinement of <i>F</i>^2^ against ALL reflections. The weighted <i>R</i>-factor
<i>wR</i> and goodness of fit <i>S</i> are based on <i>F</i>^2^, conventional
<i>R</i>-factors <i>R</i> are based on <i>F</i>, with <i>F</i> set to zero for
negative <i>F</i>^2^. The threshold expression of <i>F</i>^2^ >
\s(<i>F</i>^2^) is used only for calculating <i>R</i>-factors(gt) <i>etc</i>.
and is not relevant to the choice of reflections for refinement.
<i>R</i>-factors based on <i>F</i>^2^ are statistically about twice as large
as those based on <i>F</i>, and <i>R</i>- factors based on ALL data will be
even larger.
;
_reflns_number_total     5320
_reflns_number_gt     4728
_reflns_threshold_expression     I>2sigma(I)
_refine_ls_structure_factor_coef     Fsqd
_refine_ls_matrix_type     full
_refine_ls_R_factor_all     0.0494
_refine_ls_R_factor_gt     0.0411
_refine_ls_wR_factor_gt     0.0765
_refine_ls_wR_factor_ref     0.0790
_refine_ls_goodness_of_fit_ref     1.208
_refine_ls_restrained_S_all     1.208
_refine_ls_number_reflns     5320
_refine_ls_number_parameters     231
_refine_ls_number_restraints     0
_refine_ls_hydrogen_treatment     mixed
_refine_ls_weighting_scheme     calc
_refine_ls_weighting_details
         'calc w=1/[\s^2^(Fo^2^)+(0.0324P)^2^+1.2084P] where P=(Fo^2^+2Fc^2^)/3'
_atom_sites_solution_hydrogens     geom
_atom_sites_solution_primary     direct
_atom_sites_solution_secondary     difmap
_refine_ls_shift/su_max     0.001
_refine_ls_shift/su_mean     0.000
_refine_diff_density_max     0.744
_refine_diff_density_min     -0.702
_refine_ls_extinction_method     none
_refine_ls_extinction_coef     ?
loop_
    _atom_type_symbol
    _atom_type_description
    _atom_type_scat_dispersion_real
    _atom_type_scat_dispersion_imag
    _atom_type_scat_source
    'C' 'C' 0.0033 0.0016
                         'International Tables Vol C Tables 4.2.6.8 and 6.1.1.4'
    'H' 'H' 0.0000 0.0000
                         'International Tables Vol C Tables 4.2.6.8 and 6.1.1.4'
    'N' 'N' 0.0061 0.0033
                         'International Tables Vol C Tables 4.2.6.8 and 6.1.1.4'
    'O' 'O' 0.0106 0.0060
                         'International Tables Vol C Tables 4.2.6.8 and 6.1.1.4'
    'Br' 'Br' -0.2901 2.4595
                         'International Tables Vol C Tables 4.2.6.8 and 6.1.1.4'
    'Cu' 'Cu' 0.3201 1.2651
                         'International Tables Vol C Tables 4.2.6.8 and 6.1.1.4'
_computing_data_collection     'X-AREA (Stoe & Cie, 2002)'
_computing_cell_refinement     'X-AREA (Stoe & Cie, 2002)'
_computing_data_reduction     'X-RED (Stoe & Cie, 2002)'
_computing_structure_solution     'SHELXS97 (Sheldrick, 2008)'
_computing_structure_refinement     'SHELXL97 (Sheldrick, 2008)'
_computing_molecular_graphics     'XP in SHELXTL (Sheldrick, 2008)'
_computing_publication_material     'SHELXL97 (Sheldrick, 2008)'
loop_
    _atom_site_type_symbol
    _atom_site_label
    _atom_site_fract_x
    _atom_site_fract_y
    _atom_site_fract_z
    _atom_site_U_iso_or_equiv
    _atom_site_adp_type
    _atom_site_calc_flag
    _atom_site_refinement_flags
    _atom_site_occupancy
    _atom_site_symmetry_multiplicity
    _atom_site_disorder_assembly
    _atom_site_disorder_group
    C C1 0.8900(3) 0.6996(2) -0.06693(18) 0.0305(5) Uani d . 1 1 . .
    C C2 0.7834(3) 0.6821(3) -0.15080(18) 0.0370(6) Uani d . 1 1 . .
    H H2A 0.8183 0.6990 -0.2047 0.044 Uiso calc R 1 1 . .
    H H2B 0.7594 0.6065 -0.1543 0.044 Uiso calc R 1 1 . .
    C C3 0.6616(3) 0.7466(2) -0.15415(18) 0.0336(6) Uani d . 1 1 . .
    H H3A 0.6871 0.8199 -0.1361 0.040 Uiso calc R 1 1 . .
    H H3B 0.6096 0.7481 -0.2172 0.040 Uiso calc R 1 1 . .
    C C4 0.4774(3) 0.6412(3) -0.1195(2) 0.0391(7) Uani d . 1 1 . .
    H H4 0.4395 0.6181 -0.1792 0.047 Uiso calc R 1 1 . .
    C C5 0.4364(3) 0.6148(2) -0.0431(2) 0.0397(7) Uani d . 1 1 . .
    H H5 0.3648 0.5710 -0.0386 0.048 Uiso calc R 1 1 . .
    C C6 0.5219(3) 0.6655(2) 0.02672(19) 0.0319(5) Uani d . 1 1 . .
    H H6 0.5181 0.6613 0.0887 0.038 Uiso calc R 1 1 . .
    C C7 0.6471(2) 1.0403(2) -0.04321(17) 0.0261(5) Uani d . 1 1 . .
    C C8 0.6850(3) 1.1169(2) 0.03418(19) 0.0338(6) Uani d . 1 1 . .
    H H8A 0.6095 1.1633 0.0348 0.041 Uiso calc R 1 1 . .
    H H8B 0.7567 1.1619 0.0229 0.041 Uiso calc R 1 1 . .
    C C9 0.7282(3) 1.0670(2) 0.12653(17) 0.0294(5) Uani d . 1 1 . .
    H H9A 0.7269 1.1211 0.1734 0.035 Uiso calc R 1 1 . .
    H H9B 0.6652 1.0113 0.1333 0.035 Uiso calc R 1 1 . .
    C C10 0.9713(3) 1.0667(2) 0.1824(2) 0.0355(6) Uani d . 1 1 . .
    H H10 0.9809 1.1329 0.2126 0.043 Uiso calc R 1 1 . .
    C C11 1.0701(3) 1.0012(3) 0.1729(2) 0.0386(7) Uani d . 1 1 . .
    H H11 1.1611 1.0120 0.1948 0.046 Uiso calc R 1 1 . .
    C C12 1.0095(3) 0.9150(2) 0.12412(19) 0.0330(6) Uani d . 1 1 . .
    H H12 1.0537 0.8558 0.1069 0.040 Uiso calc R 1 1 . .
    C C13 0.9020(4) 0.5691(3) 0.1716(3) 0.0615(11) Uani d . 1 1 . .
    H H13A 0.8351 0.5250 0.1892 0.092 Uiso calc R 1 1 . .
    H H13B 0.8811 0.5784 0.1058 0.092 Uiso calc R 1 1 . .
    H H13C 0.9044 0.6380 0.2011 0.092 Uiso calc R 1 1 . .
    N N1 0.9979(3) 0.6464(2) -0.06237(19) 0.0463(7) Uani d . 1 1 . .
    H H1NA 1.0636 0.6541 -0.0154 0.056 Uiso calc R 1 1 . .
    H H1NB 1.0049 0.6030 -0.1063 0.056 Uiso calc R 1 1 . .
    N N2 0.5811(2) 0.70573(19) -0.09558(15) 0.0310(5) Uani d . 1 1 . .
    N N3 0.6103(2) 0.72132(17) -0.00452(14) 0.0268(4) Uani d . 1 1 . .
    N N4 0.6262(2) 1.0830(2) -0.12477(15) 0.0340(5) Uani d . 1 1 . .
    H H4NA 0.6005 1.0434 -0.1731 0.041 Uiso calc R 1 1 . .
    H H4NB 0.6379 1.1511 -0.1307 0.041 Uiso calc R 1 1 . .
    N N5 0.8581(2) 1.02134(18) 0.14175(14) 0.0279(4) Uani d . 1 1 . .
    N N6 0.8801(2) 0.92774(17) 0.10504(14) 0.0269(4) Uani d . 1 1 . .
    O O1 0.8780(2) 0.76128(17) -0.00574(13) 0.0347(4) Uani d . 1 1 . .
    O O2 0.63174(19) 0.94471(15) -0.03194(13) 0.0311(4) Uani d . 1 1 . .
    O O3 1.0247(2) 0.51986(18) 0.19866(14) 0.0375(5) Uani d . 1 1 . .
    Br Br1 0.69094(3) 0.80080(2) 0.204039(17) 0.03143(7) Uani d . 1 1 . .
    Br Br2 1.23867(3) 0.66180(2) 0.131810(19) 0.03514(8) Uani d . 1 1 . .
    Cu Cu1 0.74194(3) 0.82447(2) 0.05558(2) 0.02424(8) Uani d . 1 1 . .
    H H1O 1.078(5) 0.559(4) 0.184(3) 0.065(14) Uiso d . 1 1 . .
loop_
    _atom_site_aniso_label
    _atom_site_aniso_U_11
    _atom_site_aniso_U_22
    _atom_site_aniso_U_33
    _atom_site_aniso_U_12
    _atom_site_aniso_U_13
    _atom_site_aniso_U_23
    C1 0.0342(13) 0.0303(13) 0.0272(12) 0.0011(11) 0.0074(10) -0.0035(10)
    C2 0.0414(15) 0.0441(17) 0.0247(12) 0.0063(13) 0.0054(11) -0.0076(11)
    C3 0.0390(15) 0.0367(15) 0.0235(11) 0.0061(12) 0.0033(10) -0.0008(10)
    C4 0.0333(14) 0.0382(15) 0.0401(15) 0.0011(12) -0.0040(12) -0.0116(12)
    C5 0.0337(14) 0.0304(14) 0.0536(18) -0.0014(12) 0.0066(13) -0.0055(13)
    C6 0.0340(13) 0.0264(13) 0.0349(13) 0.0019(11) 0.0066(11) 0.0021(10)
    C7 0.0242(11) 0.0241(11) 0.0289(11) 0.0065(9) 0.0034(9) 0.0009(9)
    C8 0.0427(15) 0.0227(12) 0.0331(13) 0.0043(11) 0.0020(11) -0.0025(10)
    C9 0.0324(13) 0.0264(12) 0.0293(12) 0.0019(10) 0.0064(10) -0.0043(10)
    C10 0.0378(14) 0.0306(14) 0.0350(14) -0.0056(12) 0.0011(11) -0.0061(11)
    C11 0.0291(14) 0.0406(16) 0.0427(15) -0.0041(12) 0.0008(12) -0.0059(13)
    C12 0.0283(13) 0.0360(14) 0.0331(13) 0.0015(11) 0.0038(10) -0.0034(11)
    C13 0.065(2) 0.058(2) 0.073(3) 0.027(2) 0.039(2) 0.025(2)
    N1 0.0405(14) 0.0560(17) 0.0387(13) 0.0153(13) 0.0012(11) -0.0196(12)
    N2 0.0329(11) 0.0318(12) 0.0247(10) 0.0035(9) -0.0010(8) -0.0022(9)
    N3 0.0312(11) 0.0234(10) 0.0237(9) 0.0026(8) 0.0013(8) -0.0005(8)
    N4 0.0432(13) 0.0277(11) 0.0292(11) 0.0018(10) 0.0040(10) 0.0035(9)
    N5 0.0307(11) 0.0259(11) 0.0259(10) -0.0003(9) 0.0034(8) -0.0050(8)
    N6 0.0276(10) 0.0257(10) 0.0267(10) 0.0028(8) 0.0045(8) -0.0039(8)
    O1 0.0329(10) 0.0386(11) 0.0322(9) 0.0020(9) 0.0063(8) -0.0129(8)
    O2 0.0359(10) 0.0240(9) 0.0295(9) 0.0021(8) -0.0008(7) 0.0014(7)
    O3 0.0475(13) 0.0313(11) 0.0350(10) 0.0007(9) 0.0118(9) 0.0026(8)
    Br1 0.03704(14) 0.03321(14) 0.02379(11) 0.00164(11) 0.00622(9) 0.00264(9)
    Br2 0.03229(14) 0.03990(16) 0.03307(14) -0.00045(11) 0.00691(10) 0.00324(11)
    Cu1 0.02684(15) 0.02305(14) 0.02175(14) 0.00120(12) 0.00305(11) -0.00200(10)
_geom_special_details
;
All e.s.d.'s (except the e.s.d. in the dihedral angle between two l.s. planes)
are estimated using the full covariance matrix. The cell e.s.d.'s are taken
into account individually in the estimation of e.s.d.'s in distances, angles
and torsion angles; correlations between e.s.d.'s in cell parameters are only
used when they are defined by crystal symmetry. An approximate (isotropic)
treatment of cell e.s.d.'s is used for estimating e.s.d.'s involving l.s.
planes.
;
loop_
    _geom_bond_atom_site_label_1
    _geom_bond_atom_site_label_2
    _geom_bond_site_symmetry_2
    _geom_bond_distance
    _geom_bond_publ_flag
    C1 O1 . 1.241(3) ?
    C1 N1 . 1.309(4) ?
    C1 C2 . 1.513(4) ?
    C2 C3 . 1.510(4) ?
    C2 H2A . 0.9900 ?
    C2 H2B . 0.9900 ?
    C3 N2 . 1.451(4) ?
    C3 H3A . 0.9900 ?
    C3 H3B . 0.9900 ?
    C4 N2 . 1.347(4) ?
    C4 C5 . 1.365(5) ?
    C4 H4 . 0.9500 ?
    C5 C6 . 1.385(4) ?
    C5 H5 . 0.9500 ?
    C6 N3 . 1.336(4) ?
    C6 H6 . 0.9500 ?
    C7 O2 . 1.241(3) ?
    C7 N4 . 1.323(3) ?
    C7 C8 . 1.507(4) ?
    C8 C9 . 1.511(4) ?
    C8 H8A . 0.9900 ?
    C8 H8B . 0.9900 ?
    C9 N5 . 1.453(3) ?
    C9 H9A . 0.9900 ?
    C9 H9B . 0.9900 ?
    C10 N5 . 1.343(3) ?
    C10 C11 . 1.363(5) ?
    C10 H10 . 0.9500 ?
    C11 C12 . 1.393(4) ?
    C11 H11 . 0.9500 ?
    C12 N6 . 1.336(3) ?
    C12 H12 . 0.9500 ?
    C13 O3 . 1.410(4) ?
    C13 H13A . 0.9800 ?
    C13 H13B . 0.9800 ?
    C13 H13C . 0.9800 ?
    N1 H1NA . 0.8800 ?
    N1 H1NB . 0.8800 ?
    N2 N3 . 1.360(3) ?
    N3 Cu1 . 1.975(2) ?
    N4 H4NA . 0.8800 ?
    N4 H4NB . 0.8800 ?
    N5 N6 . 1.354(3) ?
    N6 Cu1 . 1.976(2) ?
    O1 Cu1 . 2.035(2) ?
    O2 Cu1 . 2.179(2) ?
    O3 H1O . 0.81(5) ?
    Br1 Cu1 . 2.4443(4) ?
loop_
    _geom_angle_atom_site_label_1
    _geom_angle_atom_site_label_2
    _geom_angle_atom_site_label_3
    _geom_angle_site_symmetry_1
    _geom_angle_site_symmetry_3
    _geom_angle
    _geom_angle_publ_flag
    O1 C1 N1 . . 121.1(3) ?
    O1 C1 C2 . . 122.8(3) ?
    N1 C1 C2 . . 116.1(2) ?
    C3 C2 C1 . . 114.3(2) ?
    C3 C2 H2A . . 108.7 ?
    C1 C2 H2A . . 108.7 ?
    C3 C2 H2B . . 108.7 ?
    C1 C2 H2B . . 108.7 ?
    H2A C2 H2B . . 107.6 ?
    N2 C3 C2 . . 113.0(2) ?
    N2 C3 H3A . . 109.0 ?
    C2 C3 H3A . . 109.0 ?
    N2 C3 H3B . . 109.0 ?
    C2 C3 H3B . . 109.0 ?
    H3A C3 H3B . . 107.8 ?
    N2 C4 C5 . . 108.1(3) ?
    N2 C4 H4 . . 126.0 ?
    C5 C4 H4 . . 126.0 ?
    C4 C5 C6 . . 105.1(3) ?
    C4 C5 H5 . . 127.5 ?
    C6 C5 H5 . . 127.5 ?
    N3 C6 C5 . . 111.1(3) ?
    N3 C6 H6 . . 124.4 ?
    C5 C6 H6 . . 124.4 ?
    O2 C7 N4 . . 122.0(2) ?
    O2 C7 C8 . . 122.9(2) ?
    N4 C7 C8 . . 115.0(2) ?
    C7 C8 C9 . . 115.0(2) ?
    C7 C8 H8A . . 108.5 ?
    C9 C8 H8A . . 108.5 ?
    C7 C8 H8B . . 108.5 ?
    C9 C8 H8B . . 108.5 ?
    H8A C8 H8B . . 107.5 ?
    N5 C9 C8 . . 113.1(2) ?
    N5 C9 H9A . . 109.0 ?
    C8 C9 H9A . . 109.0 ?
    N5 C9 H9B . . 109.0 ?
    C8 C9 H9B . . 109.0 ?
    H9A C9 H9B . . 107.8 ?
    N5 C10 C11 . . 107.9(3) ?
    N5 C10 H10 . . 126.0 ?
    C11 C10 H10 . . 126.0 ?
    C10 C11 C12 . . 105.4(3) ?
    C10 C11 H11 . . 127.3 ?
    C12 C11 H11 . . 127.3 ?
    N6 C12 C11 . . 110.1(3) ?
    N6 C12 H12 . . 124.9 ?
    C11 C12 H12 . . 124.9 ?
    O3 C13 H13A . . 109.5 ?
    O3 C13 H13B . . 109.5 ?
    H13A C13 H13B . . 109.5 ?
    O3 C13 H13C . . 109.5 ?
    H13A C13 H13C . . 109.5 ?
    H13B C13 H13C . . 109.5 ?
    C1 N1 H1NA . . 120.0 ?
    C1 N1 H1NB . . 120.0 ?
    H1NA N1 H1NB . . 120.0 ?
    C4 N2 N3 . . 110.4(2) ?
    C4 N2 C3 . . 126.8(2) ?
    N3 N2 C3 . . 122.5(2) ?
    C6 N3 N2 . . 105.3(2) ?
    C6 N3 Cu1 . . 131.25(19) ?
    N2 N3 Cu1 . . 122.79(18) ?
    C7 N4 H4NA . . 120.0 ?
    C7 N4 H4NB . . 120.0 ?
    H4NA N4 H4NB . . 120.0 ?
    C10 N5 N6 . . 110.5(2) ?
    C10 N5 C9 . . 127.4(2) ?
    N6 N5 C9 . . 121.7(2) ?
    C12 N6 N5 . . 106.0(2) ?
    C12 N6 Cu1 . . 128.97(19) ?
    N5 N6 Cu1 . . 124.08(17) ?
    C1 O1 Cu1 . . 141.98(19) ?
    C7 O2 Cu1 . . 134.49(17) ?
    C13 O3 H1O . . 107(3) ?
    N3 Cu1 N6 . . 174.53(9) ?
    N3 Cu1 O1 . . 91.11(9) ?
    N6 Cu1 O1 . . 84.46(9) ?
    N3 Cu1 O2 . . 87.74(8) ?
    N6 Cu1 O2 . . 90.72(8) ?
    O1 Cu1 O2 . . 109.30(8) ?
    N3 Cu1 Br1 . . 93.94(7) ?
    N6 Cu1 Br1 . . 91.43(7) ?
    O1 Cu1 Br1 . . 133.76(6) ?
    O2 Cu1 Br1 . . 116.80(6) ?
loop_
    _geom_torsion_atom_site_label_1
    _geom_torsion_atom_site_label_2
    _geom_torsion_atom_site_label_3
    _geom_torsion_atom_site_label_4
    _geom_torsion_site_symmetry_1
    _geom_torsion_site_symmetry_2
    _geom_torsion_site_symmetry_3
    _geom_torsion_site_symmetry_4
    _geom_torsion
    _geom_torsion_publ_flag
    O1 C1 C2 C3 . . . . 0.5(4) ?
    N1 C1 C2 C3 . . . . -178.8(3) ?
    C1 C2 C3 N2 . . . . -76.3(3) ?
    N2 C4 C5 C6 . . . . -0.8(3) ?
    C4 C5 C6 N3 . . . . 0.6(3) ?
    O2 C7 C8 C9 . . . . 11.3(4) ?
    N4 C7 C8 C9 . . . . -171.4(3) ?
    C7 C8 C9 N5 . . . . 74.4(3) ?
    N5 C10 C11 C12 . . . . 0.3(4) ?
    C10 C11 C12 N6 . . . . 0.0(4) ?
    C5 C4 N2 N3 . . . . 0.7(3) ?
    C5 C4 N2 C3 . . . . 175.0(3) ?
    C2 C3 N2 C4 . . . . -95.8(3) ?
    C2 C3 N2 N3 . . . . 77.8(3) ?
    C5 C6 N3 N2 . . . . -0.2(3) ?
    C5 C6 N3 Cu1 . . . . 170.8(2) ?
    C4 N2 N3 C6 . . . . -0.4(3) ?
    C3 N2 N3 C6 . . . . -174.9(2) ?
    C4 N2 N3 Cu1 . . . . -172.32(19) ?
    C3 N2 N3 Cu1 . . . . 13.2(3) ?
    C11 C10 N5 N6 . . . . -0.4(3) ?
    C11 C10 N5 C9 . . . . -173.0(3) ?
    C8 C9 N5 C10 . . . . 94.8(3) ?
    C8 C9 N5 N6 . . . . -77.1(3) ?
    C11 C12 N6 N5 . . . . -0.3(3) ?
    C11 C12 N6 Cu1 . . . . -169.2(2) ?
    C10 N5 N6 C12 . . . . 0.4(3) ?
    C9 N5 N6 C12 . . . . 173.5(2) ?
    C10 N5 N6 Cu1 . . . . 170.06(19) ?
    C9 N5 N6 Cu1 . . . . -16.9(3) ?
    N1 C1 O1 Cu1 . . . . -150.9(3) ?
    C2 C1 O1 Cu1 . . . . 29.7(5) ?
    N4 C7 O2 Cu1 . . . . 136.7(2) ?
    C8 C7 O2 Cu1 . . . . -46.1(4) ?
    C6 N3 Cu1 O1 . . . . 137.5(2) ?
    N2 N3 Cu1 O1 . . . . -52.8(2) ?
    C6 N3 Cu1 O2 . . . . -113.2(2) ?
    N2 N3 Cu1 O2 . . . . 56.5(2) ?
    C6 N3 Cu1 Br1 . . . . 3.5(2) ?
    N2 N3 Cu1 Br1 . . . . 173.20(19) ?
    C12 N6 Cu1 O1 . . . . -29.6(2) ?
    N5 N6 Cu1 O1 . . . . 163.2(2) ?
    C12 N6 Cu1 O2 . . . . -139.0(2) ?
    N5 N6 Cu1 O2 . . . . 53.9(2) ?
    C12 N6 Cu1 Br1 . . . . 104.2(2) ?
    N5 N6 Cu1 Br1 . . . . -62.93(19) ?
    C1 O1 Cu1 N3 . . . . 12.4(3) ?
    C1 O1 Cu1 N6 . . . . -164.4(3) ?
    C1 O1 Cu1 O2 . . . . -75.5(3) ?
    C1 O1 Cu1 Br1 . . . . 109.0(3) ?
    C7 O2 Cu1 N3 . . . . -177.4(3) ?
    C7 O2 Cu1 N6 . . . . -2.6(3) ?
    C7 O2 Cu1 O1 . . . . -87.0(3) ?
    C7 O2 Cu1 Br1 . . . . 89.4(3) ?
loop_
    _geom_hbond_atom_site_label_D
    _geom_hbond_atom_site_label_H
    _geom_hbond_atom_site_label_A
    _geom_hbond_site_symmetry_A
    _geom_hbond_distance_DH
    _geom_hbond_distance_HA
    _geom_hbond_distance_DA
    _geom_hbond_angle_DHA
    N1 H1NB O3 3_765 0.88 2.07 2.926(3) 163.2
    N1 H1NA Br2 . 0.88 2.56 3.434(3) 173.0
    N4 H4NA O3 4_575 0.88 2.09 2.956(3) 167.5
    O3 H1O Br2 . 0.81(5) 2.41(5) 3.215(3) 175(5)
    N4 H4NB Br2 3_775 0.88 2.71 3.548(3) 160.0
data_global
_journal_date_recd_electronic     2012-08-02
_journal_date_accepted     2012-09-05
_journal_name_full     'Acta Crystallographica, Section E'
_journal_year     2012
_journal_volume     68
_journal_issue     10
_journal_page_first     em1253
_journal_page_last     em1254
_journal_paper_category     QM
_journal_paper_doi     10.1107/S1600536812038111
_journal_coeditor_code     QK2039
_publ_contact_author_name     'Frank T. Edelmann'
_publ_contact_author_address
;
Chemisches Institut
Otto-von-Guericke-Universit\"at Magdeburg
Universit\"atsplatz 2
D-39106 Magdeburg
Germany
;
_publ_contact_author_email     frank.edelmann@ovgu.de
_publ_contact_author_fax     '+49-391-6712933'
_publ_contact_author_phone     '+49-391-6718327'
_publ_section_title
;\
Bromidobis[3-(1<i>H</i>-pyrazol-1-yl-\k<i>N</i>^2^)propionamide-\k<i>O</i>]\
copper(II) bromide methanol monosolvate
;
loop_
    _publ_author_name
    _publ_author_footnote
    _publ_author_address
    'Wagner, Thomas' .
;
Chemisches Institut, Otto-von-Guericke-Universit\"at Magdeburg,
Universit\"atsplatz 2, 39106 Magdeburg, Germany
;
    'Hrib, Cristian G.' .
;
Chemisches Institut, Otto-von-Guericke-Universit\"at Magdeburg,
Universit\"atsplatz 2, 39106 Magdeburg, Germany
;
    'Lorenz, Volker' .
;
Chemisches Institut, Otto-von-Guericke-Universit\"at Magdeburg,
Universit\"atsplatz 2, 39106 Magdeburg, Germany
;
    'Edelmann, Frank T.' .
;
Chemisches Institut, Otto-von-Guericke-Universit\"at Magdeburg,
Universit\"atsplatz 2, 39106 Magdeburg, Germany
;
    'Gilje, John W.' .
;Department of Chemistry and Biochemistry, James Madison University,
Harrisonburg, VA 22807, USA
;
