# Supplementary material for: Bromidobis[3-(1H-pyrazol-1-yl-κN 2)propionamide-κO]copper(II) bromide methanol monosolvate
Source: Acta Crystallogr Sect E Struct Rep Online. 2012 Sep 8;68(Pt 10):m1253–4. doi: 10.1107/S1600536812038111 (PMC3470141; doi:10.1107/S1600536812038111)
Supplement: Supplementary file 2 [file e-68-m1253-Isup2.hkl]

# 
# h,k,l, Fc-squared, Fo-squared, sigma(Fo-squared) and status flag 
# 
data_I
_shelx_title ' ip50a in P2(1)/n' 
_shelx_refln_list_code          4 
_shelx_F_calc_maximum      248.85 
_exptl_crystal_F_000      1060.00 
_reflns_d_resolution_high  0.7278 
 
loop_ 
 _symmetry_equiv_pos_as_xyz 
 'x, y, z' 
 '-x+1/2, y+1/2, -z+1/2' 
 '-x, -y, -z' 
 'x-1/2, -y-1/2, z-1/2' 
 
_cell_length_a    10.5075 
_cell_length_b    12.6951 
_cell_length_c    15.1551 
_cell_angle_alpha  90.000 
_cell_angle_beta  102.821 
_cell_angle_gamma  90.000 
 
_shelx_F_squared_multiplier     1.000 
 
loop_ 
 _refln_index_h 
 _refln_index_k 
 _refln_index_l 
 _refln_F_squared_calc 
 _refln_F_squared_meas 
 _refln_F_squared_sigma 
 _refln_observed_status 
   4   0   0    16265.41    16413.16    146.60 o 
   6   0   0     5086.45     4508.06    116.33 o 
   8   0   0     7573.84     6946.14    143.35 o 
  10   0   0      566.68      578.35     25.37 o 
  12   0   0      622.61      659.53     24.23 o 
  14   0   0      537.92      603.66     24.78 o 
   1   1   0      205.43       97.93     52.66 o 
   2   1   0     4621.25     5187.49     42.76 o 
   3   1   0    14008.57    14749.56     86.90 o 
   4   1   0    12259.74    12190.15     91.00 o 
   5   1   0     3694.64     3702.04     34.91 o 
   6   1   0    12155.13    11688.19    116.40 o 
   7   1   0      842.85      842.24     16.65 o 
   8   1   0     1527.35     1447.23     21.69 o 
   9   1   0      981.35      940.87     16.55 o 
  10   1   0       77.04       94.64     16.80 o 
  11   1   0      233.73      224.54     17.30 o 
  12   1   0       27.16       37.01     16.77 o 
  13   1   0       73.45      108.39     16.98 o 
  14   1   0      247.91      321.35     18.46 o 
   0   2   0    29112.58    19138.89   5212.45 o 
   1   2   0    34444.36    37735.31    442.99 o 
   2   2   0    41405.78    43382.82    296.25 o 
   3   2   0    36500.66    37449.22    416.32 o 
   4   2   0     8568.55     8581.39     63.13 o 
   5   2   0    12619.96    11865.65    110.76 o 
   6   2   0     2615.83     2703.02     43.06 o 
   7   2   0     3619.92     3540.65     50.49 o 
   8   2   0        1.22       35.72     17.56 o 
   9   2   0     1412.66     1412.31     23.34 o 
  10   2   0       84.17      115.62     19.01 o 
  11   2   0     1207.44     1259.97     37.51 o 
  12   2   0      278.03      325.68     18.61 o 
  13   2   0      356.91      395.47     19.11 o 
   1   3   0       65.34      117.75     19.47 o 
   2   3   0    13310.56    14132.53    101.94 o 
   3   3   0    21903.33    22652.03    265.83 o 
   4   3   0     3375.77     3511.37     33.65 o 
   5   3   0    13236.40    13025.76     95.50 o 
   6   3   0      775.65      834.48     18.06 o 
   7   3   0     6760.32     6663.63     65.16 o 
   8   3   0      387.59      404.63     17.96 o 
   9   3   0     1496.36     1419.47     31.50 o 
  10   3   0      431.14      426.88     22.19 o 
  11   3   0      217.99      210.71     16.57 o 
  12   3   0       58.25      133.35     20.98 o 
  13   3   0      203.06      273.58     17.45 o 
   0   4   0     2066.10     1945.89     44.42 o 
   2   4   0     1788.51     1786.83     25.59 o 
   3   4   0    51277.44    51585.86    136.72 o 
   4   4   0    20352.75    20892.32    313.16 o 
   5   4   0     9629.29     9412.51    113.51 o 
   6   4   0     3452.06     3502.09     34.32 o 
   7   4   0      780.24      733.96     16.69 o 
   8   4   0     2104.29     2078.06     24.82 o 
   9   4   0      911.47      882.14     17.79 o 
  10   4   0      603.35      610.83     17.90 o 
  11   4   0      819.01      879.20     17.82 o 
  12   4   0      356.56      343.06     22.33 o 
  13   4   0      666.89      725.28     19.59 o 
   1   5   0     1091.49     1027.18     19.47 o 
   2   5   0      115.56      139.46     16.30 o 
   3   5   0     2816.65     2623.88     40.90 o 
   4   5   0     1248.20     1359.91     19.02 o 
   5   5   0    14015.24    14212.15    171.03 o 
   6   5   0      387.97      363.32     18.67 o 
   7   5   0     1950.84     1828.83     28.31 o 
   8   5   0     2482.24     2292.50     29.26 o 
   9   5   0      261.70      235.84     19.13 o 
  10   5   0     1106.48     1111.73     21.26 o 
  11   5   0        3.73       54.72     17.43 o 
  12   5   0      737.57      747.32     19.87 o 
  13   5   0       37.58       59.60     18.97 o 
   0   6   0    25761.64    23743.67    621.71 o 
   1   6   0     4038.99     3996.42     38.49 o 
   2   6   0    23436.10    22364.31    166.56 o 
   3   6   0     4715.49     4898.34     66.01 o 
   4   6   0    33007.16    32473.16    541.66 o 
   5   6   0      355.23      344.55     21.44 o 
   6   6   0     6563.23     6338.56     75.98 o 
   7   6   0     1915.05     1805.34     27.70 o 
   8   6   0     1725.66     1686.89     20.25 o 
   9   6   0      734.30      717.62     19.12 o 
  10   6   0     1559.18     1519.70     71.57 o 
  11   6   0      187.69      208.33     19.63 o 
  12   6   0     1013.66      917.76     39.42 o 
  13   6   0       14.06       58.47     31.62 o 
   1   7   0       92.27      116.88     17.20 o 
   2   7   0     5087.27     5155.57     34.33 o 
   3   7   0     3835.76     4031.39     53.17 o 
   4   7   0     2124.87     1962.34     35.80 o 
   5   7   0      512.69      537.65     22.70 o 
   6   7   0     3643.44     3486.03     88.18 o 
   7   7   0       90.99       42.13     31.68 o 
   8   7   0      707.39      752.58     22.39 o 
   9   7   0      696.05      694.56     46.98 o 
  10   7   0      509.45      453.79     28.97 o 
  11   7   0      303.81      335.59     32.41 o 
  12   7   0       73.95      121.88     19.78 o 
   0   8   0    21373.35    21210.22    206.24 o 
   1   8   0     5013.97     4461.49    300.49 o 
   2   8   0    14765.57    14330.27     89.00 o 
   3   8   0     3867.63     3757.04     60.46 o 
   4   8   0     3035.76     3148.69    209.78 o 
   5   8   0     9194.75     8874.07    148.38 o 
   6   8   0     1178.60     1141.40     23.08 o 
   7   8   0     6101.37     6051.07    132.36 o 
   8   8   0      453.10      429.86     38.45 o 
   9   8   0     2524.60     2521.52     63.74 o 
  10   8   0        0.03      -13.79     21.42 o 
  11   8   0      607.15      588.98     22.32 o 
  12   8   0       24.80       12.27     25.20 o 
   1   9   0      498.26      513.22     25.90 o 
   2   9   0      586.98      546.53     19.77 o 
   3   9   0      866.89      905.39     21.69 o 
   4   9   0     1777.54     1642.25     24.53 o 
   5   9   0      187.15      175.84     32.44 o 
   6   9   0     2107.90     2029.37     75.45 o 
   7   9   0      797.69      766.24     22.20 o 
   8   9   0        8.55       23.40     21.80 o 
   9   9   0     1031.44     1054.03     45.76 o 
  10   9   0      207.53      204.82     30.18 o 
  11   9   0     1036.22      973.47     22.64 o 
  12   9   0      209.60      183.88     41.36 o 
   0  10   0      108.39      101.09     33.05 o 
   1  10   0     8338.19     8003.46    190.68 o 
   2  10   0        8.87       36.59     23.66 o 
   3  10   0     6001.96     5816.61     60.19 o 
   4  10   0      669.75      612.16     29.42 o 
   5  10   0     1232.71     1253.56     31.00 o 
   6  10   0      832.07      798.66     50.65 o 
   7  10   0     3274.72     3127.62     43.29 o 
   8  10   0     3660.13     3426.41     52.77 o 
   9  10   0      831.51      774.43     20.77 o 
  10  10   0     1073.74     1089.01     40.57 o 
  11  10   0      662.98      673.56     21.99 o 
   1  11   0       63.86       86.41     26.32 o 
   2  11   0      795.32      794.25     24.68 o 
   3  11   0      657.28      658.28     24.70 o 
   4  11   0      442.23      453.30     22.61 o 
   5  11   0      311.82      286.49     24.58 o 
   6  11   0       16.60        7.59     20.70 o 
   7  11   0      562.30      551.09     21.44 o 
   8  11   0        6.18       52.32     42.64 o 
   9  11   0      286.95      316.07     20.92 o 
  10  11   0      341.59      318.95     21.85 o 
   0  12   0     1559.91     1415.63     62.18 o 
   1  12   0      687.66      646.37     24.56 o 
   2  12   0     1190.58     1171.55     30.52 o 
   3  12   0      575.28      576.30     25.94 o 
   4  12   0     3819.07     3806.83     65.45 o 
   5  12   0      453.18      471.22     21.98 o 
   6  12   0     2941.35     2877.46     70.78 o 
   7  12   0      136.70      173.69     21.68 o 
   8  12   0     3187.24     3046.71     98.98 o 
   9  12   0       78.25       80.33     20.25 o 
  10  12   0     1033.51      964.30     28.94 o 
   1  13   0      635.30      668.48     67.94 o 
   2  13   0       60.19       71.44     23.07 o 
   3  13   0      872.17      857.16     29.34 o 
   4  13   0       10.42       56.73     32.50 o 
   5  13   0      373.10      298.36     47.09 o 
   6  13   0      111.57       49.71     27.62 o 
   7  13   0       21.98       22.40     31.59 o 
   8  13   0       21.13        7.16     27.11 o 
   9  13   0       11.72       39.26     27.24 o 
   0  14   0      176.12      174.51     32.73 o 
   1  14   0       34.45       24.95     23.07 o 
   2  14   0     1296.69     1318.85     47.27 o 
   3  14   0      536.33      532.76     28.16 o 
   4  14   0      665.26      726.41     35.81 o 
   5  14   0     1415.51     1459.99    131.81 o 
   6  14   0      275.60      239.51     31.65 o 
   7  14   0     1124.21     1028.07     28.52 o 
   8  14   0      192.79      173.16     34.18 o 
   1  15   0       54.17       99.20     21.51 o 
   2  15   0       16.27       34.72     21.20 o 
   3  15   0      433.89      421.01     22.63 o 
   4  15   0       20.52       42.71     28.92 o 
   5  15   0      102.95      128.34     34.24 o 
   6  15   0        5.74       26.81     33.91 o 
   7  15   0       11.62       74.05     34.82 o 
   0  16   0       59.67       73.71     30.62 o 
   1  16   0      217.35      230.68     22.73 o 
   2  16   0       33.69       29.92     22.27 o 
   3  16   0      155.32      166.30     22.35 o 
   4  16   0       22.37       88.24     28.88 o 
   5  16   0      764.99      743.16     26.44 o 
   1  17   0       52.48       44.04     23.00 o 
   2  17   0        1.78       22.09     22.41 o 
 -13   0   1       27.58       70.97     24.81 o 
 -11   0   1     1281.25     1177.65     30.90 o 
  -9   0   1     5546.63     5309.70    136.19 o 
  -7   0   1     3398.91     3179.10     46.19 o 
  -5   0   1     1680.11     1689.83     30.80 o 
  -3   0   1     8275.38     8676.98     63.95 o 
   1   0   1       65.14       93.56     25.13 o 
   3   0   1     3540.37     4055.07    113.53 o 
   5   0   1     5149.50     5119.92     33.53 o 
   7   0   1     7611.20     7255.37    189.37 o 
   9   0   1      846.36      746.27     29.41 o 
  11   0   1      606.35      520.66     21.45 o 
  13   0   1        1.12       30.79     34.65 o 
 -14   1   1       20.45       31.28     17.11 o 
 -13   1   1     1206.27     1196.32     22.36 o 
 -12   1   1       31.37       33.52     17.42 o 
 -11   1   1      404.61      436.18     17.31 o 
 -10   1   1     1582.43     1541.35     32.46 o 
  -9   1   1      184.09      186.20     17.06 o 
  -8   1   1        7.46       21.46     16.48 o 
  -7   1   1      227.61      269.78     18.91 o 
  -6   1   1     1006.58     1042.93     19.46 o 
  -5   1   1     7359.89     7703.55     53.89 o 
  -4   1   1     7119.00     7635.63    163.00 o 
  -3   1   1    10704.35    12300.82    432.36 o 
  -2   1   1     8938.27     9233.92    133.52 o 
  -1   1   1     9124.87     6570.59   2431.36 o 
   0   1   1     6686.00     2803.87   1572.67 o 
   1   1   1    13463.37    12510.68   1305.61 o 
   2   1   1     2797.63     2823.54     28.98 o 
   3   1   1     2579.00     2488.41     19.44 o 
   4   1   1      798.77      950.49     16.50 o 
   5   1   1     3216.02     2946.31     27.24 o 
   6   1   1        4.20        3.95     14.91 o 
   7   1   1     1571.49     1585.86     33.41 o 
   8   1   1      842.45      791.97     15.94 o 
   9   1   1      258.76      266.10     14.77 o 
  10   1   1      454.40      457.09     15.84 o 
  11   1   1     1209.92     1135.80     28.74 o 
  12   1   1      163.58      170.73     16.05 o 
  13   1   1      348.75      342.56     22.12 o 
 -14   2   1       23.56       63.48     18.14 o 
 -13   2   1        1.33       -2.39     23.77 o 
 -12   2   1      211.64      183.07     19.13 o 
 -11   2   1      931.13      881.94     22.41 o 
 -10   2   1     1652.16     1580.48     29.85 o 
  -9   2   1     1907.28     1855.98     21.83 o 
  -8   2   1     2185.10     2157.50     39.42 o 
  -7   2   1     1814.15     1807.74     28.95 o 
  -6   2   1     1672.88     1654.26     95.79 o 
  -5   2   1      284.56      352.35     18.47 o 
  -4   2   1     2108.33     2214.97     21.35 o 
  -3   2   1       60.98      107.12     22.19 o 
  -2   2   1      493.91      604.71     27.31 o 
  -1   2   1     3341.90     3525.82    204.87 o 
   0   2   1     2615.47     2591.12    158.95 o 
   1   2   1      619.86      660.00     19.64 o 
   2   2   1       99.99      158.73     16.71 o 
   3   2   1     1168.28     1313.35     17.46 o 
   4   2   1      936.87      789.43     14.87 o 
   5   2   1      991.59      829.55     16.31 o 
   6   2   1     4799.24     4842.83     62.95 o 
   7   2   1     5647.65     5648.27    125.03 o 
   8   2   1     1090.56      969.56     23.48 o 
   9   2   1      820.30      762.26     18.14 o 
  10   2   1      725.22      710.07     17.81 o 
  11   2   1        5.28        8.56     20.54 o 
  12   2   1       26.92       68.26     20.75 o 
  13   2   1        6.30       20.70     19.44 o 
 -13   3   1      205.81      235.77     17.16 o 
 -12   3   1     1040.69     1018.13     25.12 o 
 -11   3   1      156.91      201.21     17.64 o 
 -10   3   1      683.33      840.94     80.83 o 
  -9   3   1       43.25       41.70     17.33 o 
  -8   3   1       10.96       25.45     17.16 o 
  -7   3   1      749.84      752.66     17.98 o 
  -6   3   1      156.78      128.92     18.15 o 
  -5   3   1     1245.85     1262.69     21.56 o 
  -4   3   1      680.98      633.25     19.55 o 
  -3   3   1     2858.14     2949.83     44.33 o 
  -2   3   1     1102.28     1161.58     28.73 o 
  -1   3   1     7448.33     7503.56    291.41 o 
   0   3   1     8541.19     9125.82    247.05 o 
   1   3   1    25210.63    27168.45    181.28 o 
   2   3   1    19308.96    19763.43    167.03 o 
   3   3   1     1024.81     1102.62     16.17 o 
   4   3   1     6100.08     6168.17     67.38 o 
   5   3   1     3622.20     3757.56     39.63 o 
   6   3   1      480.00      478.08     20.28 o 
   7   3   1      831.77      741.87     38.49 o 
   8   3   1     1165.82     1085.67     18.32 o 
   9   3   1      177.35      202.45     17.85 o 
  10   3   1      543.29      548.38     23.83 o 
  11   3   1      113.82      149.25     17.96 o 
  12   3   1      485.37      417.46     65.65 o 
  13   3   1       11.08       15.36     18.12 o 
 -13   4   1       71.94      100.69     17.67 o 
 -12   4   1       94.41       86.96     17.88 o 
 -11   4   1        1.42       23.94     17.49 o 
 -10   4   1     1295.76     1298.71     25.00 o 
  -9   4   1      176.07      195.56     18.55 o 
  -8   4   1     2507.43     2495.25     32.11 o 
  -7   4   1      385.18      427.98     18.84 o 
  -6   4   1      817.26      813.96     18.31 o 
  -5   4   1      131.25      122.86     20.56 o 
  -4   4   1     2955.93     3068.93     41.16 o 
  -3   4   1     6017.12     6596.60     50.03 o 
  -2   4   1     1552.80     1489.48     28.91 o 
  -1   4   1      629.25      609.88     30.46 o 
   0   4   1    16704.60    16481.11    480.33 o 
   1   4   1     3631.69     4055.66     29.35 o 
   2   4   1     1063.97     1168.09     18.42 o 
   3   4   1     4765.28     5085.82     37.32 o 
   4   4   1     2849.45     2868.27     43.81 o 
   5   4   1      313.75      617.32     87.74 o 
   6   4   1     4170.88     3921.19     39.83 o 
   7   4   1      131.68      181.52     22.61 o 
   8   4   1     4463.21     4224.28     52.40 o 
   9   4   1       45.30       67.38     16.30 o 
  10   4   1      924.50      946.01     19.29 o 
  11   4   1       12.00       19.73     17.81 o 
  12   4   1       68.38      122.11     26.51 o 
  13   4   1       24.11       56.06     19.23 o 
 -13   5   1       89.52       92.78     20.39 o 
 -12   5   1      757.64      812.65     39.83 o 
 -11   5   1      376.87      374.63     18.67 o 
 -10   5   1     1932.22     1880.76     47.43 o 
  -9   5   1       83.72      103.82     18.71 o 
  -8   5   1      211.03      243.49     18.05 o 
  -7   5   1       35.86       37.27     18.22 o 
  -6   5   1      642.45      672.70     20.44 o 
  -5   5   1      677.42      686.72     21.92 o 
  -4   5   1      384.40      338.96     19.88 o 
  -3   5   1     1666.49     1751.13     47.15 o 
  -2   5   1      123.80      145.96     25.91 o 
  -1   5   1     2240.36     2232.12     39.15 o 
   0   5   1      106.71       65.47     19.11 o 
   1   5   1      334.80      518.04     34.12 o 
   2   5   1    14711.11    14860.46    158.85 o 
   3   5   1     1180.10     1249.92     18.36 o 
   4   5   1     7943.62     7904.33    104.67 o 
   5   5   1      157.05      148.76     15.67 o 
   6   5   1     2223.01     2237.41     31.53 o 
   7   5   1      739.68      706.08     18.58 o 
   8   5   1        0.33       39.82     18.10 o 
   9   5   1        8.56       10.30     17.54 o 
  10   5   1       71.04       88.45     18.40 o 
  11   5   1       44.68       55.10     18.61 o 
  12   5   1       98.62      126.71     18.56 o 
  13   5   1        6.47       30.74     18.87 o 
 -13   6   1       79.00       90.42     19.70 o 
 -12   6   1        1.10       -3.46     19.61 o 
 -11   6   1      272.59      273.19     19.45 o 
 -10   6   1      295.54      281.43     20.03 o 
  -9   6   1      244.35      236.55     20.31 o 
  -8   6   1      734.88      696.47     23.50 o 
  -7   6   1     1695.48     1586.82     39.65 o 
  -6   6   1       68.96       69.18     21.39 o 
  -5   6   1     2852.25     2891.61     79.71 o 
  -4   6   1     3689.67     3657.62     28.54 o 
  -3   6   1     1224.85     1444.24     45.24 o 
  -2   6   1    10980.34    10892.20    143.85 o 
  -1   6   1      242.73      322.96     23.86 o 
   0   6   1     6057.78     5966.38    128.46 o 
   1   6   1      389.54      393.85     21.05 o 
   2   6   1     7867.71     7761.45    121.04 o 
   3   6   1       25.21       57.09     17.45 o 
   4   6   1     2273.57     2436.98     21.44 o 
   5   6   1     3584.15     3599.53     30.20 o 
   6   6   1      557.10      532.01     20.90 o 
   7   6   1      719.32      684.96     19.27 o 
   8   6   1     1795.22     1784.35     37.04 o 
   9   6   1      351.88      364.16     18.82 o 
  10   6   1      500.75      504.17     19.22 o 
  11   6   1       22.34       41.20     18.91 o 
  12   6   1        7.00        9.67     17.61 o 
  13   6   1       19.54       52.55     31.16 o 
 -12   7   1       34.88       76.49     22.15 o 
 -11   7   1      376.60     2136.78    971.93 o 
 -10   7   1       26.74       54.99     22.26 o 
  -9   7   1      109.14      136.14     21.50 o 
  -8   7   1       65.96       69.06     21.48 o 
  -7   7   1        1.41       16.02     22.95 o 
  -6   7   1     4146.09     4106.33     83.27 o 
  -5   7   1       26.53       47.32     22.36 o 
  -4   7   1      153.32      163.97     22.43 o 
  -3   7   1      281.40      262.64     20.08 o 
  -2   7   1      394.30      383.61     19.96 o 
  -1   7   1      448.80      451.23     22.80 o 
   0   7   1     5277.77     5517.40    110.60 o 
   1   7   1     4411.85     4291.06     29.87 o 
   2   7   1     3031.57     2982.43     33.06 o 
   3   7   1     6281.48     5970.16    124.43 o 
   4   7   1     9411.52     9546.58    135.21 o 
   5   7   1     4531.14     4490.27     59.28 o 
   6   7   1     1344.33     1402.77     34.74 o 
   7   7   1      103.48      134.65     18.31 o 
   8   7   1     1091.34     1067.10     26.15 o 
   9   7   1      145.26      156.65     19.58 o 
  10   7   1        7.74       25.39     18.56 o 
  11   7   1      105.68     4248.37   1711.52 o 
  12   7   1       56.92       56.52     24.37 o 
 -12   8   1       19.18      -14.97     22.03 o 
 -11   8   1        3.18      -18.14     35.09 o 
 -10   8   1        1.99       76.51     30.35 o 
  -9   8   1      131.68       85.93     38.44 o 
  -8   8   1        2.03        4.89     21.98 o 
  -7   8   1      597.92      588.88     22.94 o 
  -6   8   1      972.46      895.58     23.30 o 
  -5   8   1      116.90      134.36     24.08 o 
  -4   8   1      955.66      939.36     29.77 o 
  -3   8   1     1913.38     1980.70     28.22 o 
  -2   8   1     1364.34     1300.50     20.43 o 
  -1   8   1     5246.30     4888.05     66.38 o 
   0   8   1    10190.63    10101.97    161.30 o 
   1   8   1     1968.32     1841.05     22.24 o 
   2   8   1     3890.73     4022.57     31.18 o 
   3   8   1        1.53      105.36     53.15 o 
   4   8   1      129.13      151.91     20.60 o 
   5   8   1      126.05      125.92     17.48 o 
   6   8   1      758.69      730.47     22.05 o 
   7   8   1      919.96      810.69     26.15 o 
   8   8   1       27.83       48.67     30.09 o 
   9   8   1      704.75      739.70     32.54 o 
  10   8   1        0.48       45.86     21.41 o 
  11   8   1      241.34      249.30     24.10 o 
  12   8   1        0.56       36.21     22.09 o 
 -12   9   1       16.97       88.92     24.84 o 
 -11   9   1      230.94      220.90     28.92 o 
 -10   9   1      174.69      227.70     32.61 o 
  -9   9   1       41.62       66.41     22.32 o 
  -8   9   1      507.11      484.42     22.63 o 
  -7   9   1      106.53      131.24     22.13 o 
  -6   9   1     1528.20     1551.86     45.99 o 
  -5   9   1     1021.84      891.05     22.97 o 
  -4   9   1       51.06       94.13     23.30 o 
  -3   9   1      309.95      318.41     19.73 o 
  -2   9   1      929.36     1010.88     18.51 o 
  -1   9   1     1221.84     1183.26     36.55 o 
   0   9   1      498.77      505.57     21.49 o 
   1   9   1     7950.73     7716.86     49.84 o 
   2   9   1      338.50      416.80     20.26 o 
   3   9   1     5670.96     5393.22     82.16 o 
   4   9   1      808.34      839.75     17.17 o 
   5   9   1     6411.63     6267.02    134.27 o 
   6   9   1       16.75        1.29     21.11 o 
   7   9   1     1306.80     1235.54     32.85 o 
   8   9   1       47.79       72.41     21.30 o 
   9   9   1        7.33       43.85     21.32 o 
  10   9   1       67.82       57.00     35.92 o 
  11   9   1        1.74      -21.25     21.25 o 
 -11  10   1        0.74       13.75     20.48 o 
 -10  10   1        5.25       50.23     28.12 o 
  -9  10   1       29.67       68.26     21.45 o 
  -8  10   1       92.78       82.07     21.54 o 
  -7  10   1       75.13       56.79     31.49 o 
  -6  10   1      188.34      249.46     64.13 o 
  -5  10   1      126.53      183.47     21.58 o 
  -4  10   1        4.95       34.67     24.61 o 
  -3  10   1     4594.50     4495.30     53.12 o 
  -2  10   1       28.33       33.05     20.02 o 
  -1  10   1     5797.96     5396.22    146.64 o 
   0  10   1       31.27       61.12     21.39 o 
   1  10   1     4610.40     4402.32     40.87 o 
   2  10   1      204.15      215.67     20.77 o 
   3  10   1     1727.53     1774.35     34.82 o 
   4  10   1      321.01      308.81     19.12 o 
   5  10   1      304.08      309.93     20.91 o 
   6  10   1      145.06      131.35     20.97 o 
   7  10   1     1234.19     1227.93     22.19 o 
   8  10   1       30.15       47.25     22.02 o 
   9  10   1      317.59      322.90     31.87 o 
  10  10   1       23.93       18.08     21.13 o 
  11  10   1       18.15       62.84     96.65 o 
 -11  11   1        0.88       -7.72     41.90 o 
 -10  11   1      116.81      159.04     19.09 o 
  -9  11   1      242.20      195.01     38.65 o 
  -8  11   1      257.19      218.25     21.40 o 
  -7  11   1      196.87      231.75     21.16 o 
  -6  11   1       56.08      102.81     36.57 o 
  -5  11   1      271.31      312.87     23.31 o 
  -4  11   1      698.01      721.58     42.39 o 
  -3  11   1     1415.23     1400.43     22.92 o 
  -2  11   1      219.19      245.93     20.12 o 
  -1  11   1        9.90       33.50     22.57 o 
   0  11   1     1401.61     1320.47     51.46 o 
   1  11   1      721.20      731.87     28.08 o 
   2  11   1     1053.60      988.49     24.55 o 
   3  11   1     6605.33     6296.43     73.75 o 
   4  11   1     1703.71     1765.12     44.37 o 
   5  11   1     2465.98     2391.25     72.74 o 
   6  11   1     1374.34     1311.58     28.69 o 
   7  11   1      500.40      492.95     21.09 o 
   8  11   1      260.10      353.78     44.08 o 
   9  11   1        3.12        5.97     31.78 o 
  10  11   1        1.83       20.58     27.71 o 
 -10  12   1       25.76       27.15     20.67 o 
  -9  12   1       84.18      156.62     21.30 o 
  -8  12   1      117.45       96.84     23.99 o 
  -7  12   1       53.40       81.07     34.38 o 
  -6  12   1      250.98      247.20     22.16 o 
  -5  12   1       31.38       96.13     22.45 o 
  -4  12   1     1103.48     1027.52     25.48 o 
  -3  12   1     1842.32     1834.97     29.39 o 
  -2  12   1     3580.32     3368.01     63.10 o 
  -1  12   1     4011.05     3688.33    112.76 o 
   0  12   1     1710.44     1471.37     68.14 o 
   1  12   1      747.75      761.90     25.92 o 
   2  12   1      621.94      615.31     22.66 o 
   3  12   1      135.25      144.29     22.40 o 
   4  12   1       55.61       85.62     24.10 o 
   5  12   1        0.25       10.02     29.33 o 
   6  12   1       23.98       42.69     27.00 o 
   7  12   1      300.18      322.72     34.57 o 
   8  12   1      527.75      505.81     49.44 o 
   9  12   1       50.12       73.21     39.43 o 
  -9  13   1       72.99       72.84     41.14 o 
  -8  13   1        0.50       76.82     24.49 o 
  -7  13   1      115.92      137.58     37.88 o 
  -6  13   1      406.64      445.17     42.52 o 
  -5  13   1     2137.84     2106.51     26.88 o 
  -4  13   1       47.47      115.37     42.94 o 
  -3  13   1     1265.70     1231.67     36.15 o 
  -2  13   1      133.17      162.34     23.88 o 
  -1  13   1      257.53      264.32     23.47 o 
   0  13   1      720.38      667.24     24.05 o 
   1  13   1        0.84       19.33     21.63 o 
   2  13   1     2570.02     2498.28     65.85 o 
   3  13   1      457.35      415.51     24.33 o 
   4  13   1     2677.25     2590.28     88.09 o 
   5  13   1        7.85       55.98     41.20 o 
   6  13   1      399.49      494.88     27.48 o 
   7  13   1        4.74       89.60     53.84 o 
   8  13   1      148.65      138.39     27.32 o 
   9  13   1      244.40      190.36     26.94 o 
  -8  14   1       36.22      102.46     35.50 o 
  -7  14   1      149.03      155.87     36.15 o 
  -6  14   1        4.82       58.24     35.18 o 
  -5  14   1      213.95      228.53     35.75 o 
  -4  14   1      357.51      360.99     26.78 o 
  -3  14   1        3.49       13.84     23.04 o 
  -2  14   1     2655.49     2469.53     62.26 o 
  -1  14   1        3.03       10.84     22.25 o 
   0  14   1     2261.12     2111.36     62.81 o 
   1  14   1       85.43       82.74     22.24 o 
   2  14   1      215.94      266.71     25.24 o 
   3  14   1        1.77       52.25     26.42 o 
   4  14   1      145.26      219.37     26.95 o 
   5  14   1        1.08      -21.40     30.91 o 
   6  14   1        5.07       87.29     28.88 o 
   7  14   1       73.18      103.85     28.11 o 
   8  14   1      205.09      208.28     28.23 o 
  -7  15   1       70.66       95.40     26.67 o 
  -6  15   1      619.61      605.62     27.17 o 
  -5  15   1       50.86       36.54     30.41 o 
  -4  15   1      411.47      410.36     26.74 o 
  -3  15   1      813.71      800.04     24.90 o 
  -2  15   1      278.42      243.26     24.11 o 
  -1  15   1      468.88      437.45     22.47 o 
   0  15   1       30.81       81.57     22.82 o 
   1  15   1      768.21      673.48     22.35 o 
   2  15   1      402.01      408.09     22.20 o 
   3  15   1      345.60      344.99     27.83 o 
   4  15   1      720.75      737.73     39.22 o 
   5  15   1      591.53      596.93     56.44 o 
   6  15   1      154.16      176.09     75.72 o 
  -5  16   1      630.78      563.10     34.58 o 
  -4  16   1       17.46       30.74     27.39 o 
  -3  16   1      430.65      335.09     30.32 o 
  -2  16   1      279.73      297.64     22.08 o 
  -1  16   1      398.11      389.53     22.00 o 
   0  16   1      369.41      363.33     20.95 o 
   1  16   1      528.51      487.77     22.70 o 
   2  16   1       43.27       58.89     21.57 o 
   3  16   1       94.08       71.70     22.60 o 
   4  16   1       63.22       90.50     26.60 o 
   5  16   1        2.33       51.10     32.25 o 
  -3  17   1       15.79      -13.17     36.87 o 
  -2  17   1      381.12      354.14     23.64 o 
  -1  17   1       65.22       74.42     21.83 o 
   0  17   1      393.17      372.48     22.55 o 
   1  17   1      169.42      176.49     21.49 o 
   2  17   1      120.89      108.21     22.75 o 
 -14   0   2      281.48      291.76     26.86 o 
 -12   0   2        1.78       48.93     24.42 o 
 -10   0   2      145.10      162.07     24.61 o 
  -8   0   2     2061.54     2058.56     41.66 o 
  -6   0   2     5055.96     5789.79     88.73 o 
  -4   0   2     9019.27     9661.70     63.01 o 
  -2   0   2      135.26      149.39     59.43 o 
   0   0   2     6690.26     4763.59   2839.79 o 
   2   0   2      358.36      396.59     23.18 o 
   4   0   2     4227.54     4086.13     24.27 o 
   6   0   2    45404.79    44345.48    535.47 o 
   8   0   2    21203.60    19301.85    532.56 o 
  10   0   2     4332.47     4068.50    121.65 o 
  12   0   2      529.32      543.93     67.77 o 
 -14   1   2     1604.85     1497.37     20.21 o 
 -13   1   2      520.59      498.04     17.86 o 
 -12   1   2     2085.10     2029.23     21.80 o 
 -11   1   2      693.82      708.41     21.09 o 
 -10   1   2     3144.19     3085.85     30.31 o 
  -9   1   2     1063.31     1006.85     20.95 o 
  -8   1   2     3207.67     3045.59     31.88 o 
  -7   1   2      400.60      427.70     20.41 o 
  -6   1   2     1936.14     1752.50     24.70 o 
  -5   1   2     2515.46     2362.42     28.10 o 
  -4   1   2     1656.35     1576.90     41.74 o 
  -3   1   2    24406.58    23312.20    884.29 o 
  -2   1   2    13672.57    13529.81   1102.72 o 
  -1   1   2    18409.86    18521.78   1486.91 o 
   0   1   2    20323.45    20571.83   2661.64 o 
   1   1   2    19893.38    23029.90    252.98 o 
   3   1   2    12501.31    13049.82     46.58 o 
   4   1   2    35058.58    35216.00    191.35 o 
   5   1   2     5745.34     5578.36     33.96 o 
   6   1   2     8421.88     8225.08     73.89 o 
   7   1   2     2843.52     2879.26     24.19 o 
   8   1   2     1124.56     1042.55     15.12 o 
   9   1   2      493.84      454.85     15.19 o 
  10   1   2        3.28       22.65     16.07 o 
  11   1   2        2.35       21.12     15.93 o 
  12   1   2       20.84        0.03     22.81 o 
  13   1   2        0.34       23.71     18.17 o 
 -14   2   2       43.37       15.30     21.31 o 
 -13   2   2      169.37      175.73     18.58 o 
 -12   2   2       55.11      101.87     19.31 o 
 -11   2   2        6.20       24.69     23.68 o 
 -10   2   2       26.90       67.09     20.18 o 
  -9   2   2      815.16      748.30     23.62 o 
  -8   2   2     1705.73     1691.34     22.10 o 
  -7   2   2      176.28      187.84     19.19 o 
  -6   2   2     3659.90     3694.74     40.07 o 
  -5   2   2      684.59      774.56     21.96 o 
  -4   2   2     2207.95     2366.78     38.88 o 
  -3   2   2     1898.44     1999.57     45.89 o 
  -2   2   2    26765.21    25245.71   1441.46 o 
  -1   2   2     1618.80     1828.50     56.77 o 
   0   2   2     2047.21     2200.06     36.57 o 
   1   2   2     1500.27     1767.85     29.95 o 
   2   2   2        0.69       14.99     17.63 o 
   3   2   2     4203.82     4107.19     27.71 o 
   4   2   2    10035.72    10680.71     58.38 o 
   5   2   2     6338.58     6248.55     67.18 o 
   6   2   2     6118.15     5798.65     82.36 o 
   7   2   2    11283.97    10968.18    118.22 o 
   8   2   2     6009.82     5679.80     85.69 o 
   9   2   2     2978.45     2852.06     25.86 o 
  10   2   2     2021.35     1876.48     27.44 o 
  11   2   2     1991.94     1832.00     34.54 o 
  12   2   2      128.12      174.95     25.63 o 
  13   2   2      215.47      201.51     19.59 o 
 -14   3   2      146.46      155.50     19.75 o 
 -13   3   2     1413.18     1433.42     31.77 o 
 -12   3   2       73.21       84.04     17.59 o 
 -11   3   2     2881.53     2873.85     26.62 o 
 -10   3   2       43.58       56.72     18.11 o 
  -9   3   2     1838.25     1706.29     19.61 o 
  -8   3   2     1132.22     1122.98     19.52 o 
  -7   3   2     5077.15     4863.17     53.72 o 
  -6   3   2      155.88      290.20     51.95 o 
  -5   3   2     7695.15     7379.77     84.01 o 
  -4   3   2      117.05      175.99     22.57 o 
  -3   3   2     9766.47     9294.89    334.25 o 
  -2   3   2       30.00       83.65     32.66 o 
  -1   3   2    39149.90    35309.36    329.13 o 
   0   3   2      399.23      414.73     25.14 o 
   2   3   2     5860.95     6336.32     49.59 o 
   4   3   2    10144.74    10724.26    114.88 o 
   5   3   2    15270.30    14916.21    145.80 o 
   6   3   2      252.82      300.68     15.08 o 
   7   3   2     7559.29     7174.33    119.58 o 
   8   3   2      363.02      393.93     18.55 o 
   9   3   2        8.75       14.69     20.39 o 
  10   3   2       53.55      152.59     18.84 o 
  11   3   2      259.07      275.23     18.73 o 
  12   3   2      165.46      197.71     36.16 o 
  13   3   2        7.59       40.66     22.16 o 
 -13   4   2       61.62       81.65     18.13 o 
 -12   4   2       92.25      140.13     19.44 o 
 -11   4   2      615.13      597.67     23.77 o 
 -10   4   2      442.60      457.09     18.45 o 
  -9   4   2      513.72      501.83     18.76 o 
  -8   4   2      811.27      807.86     18.72 o 
  -7   4   2        6.37       -0.45     19.64 o 
  -6   4   2     1144.37     1167.67     23.61 o 
  -5   4   2       54.38       72.83     21.09 o 
  -4   4   2     1850.34     1866.64     31.69 o 
  -3   4   2       49.05       62.27     25.79 o 
  -2   4   2      190.99     1396.97    532.02 o 
  -1   4   2     2510.31     2714.72    118.37 o 
   0   4   2     5159.62     5567.28     80.83 o 
   1   4   2     1440.59     1654.83     22.19 o 
   2   4   2      655.29      648.56     18.20 o 
   3   4   2    13702.30    14222.13    150.06 o 
   4   4   2     5005.02     5244.20     67.05 o 
   5   4   2    14744.85    14577.34    155.41 o 
   6   4   2        0.38       22.63     15.03 o 
   7   4   2    11594.84    11466.78    166.53 o 
   8   4   2      143.67      169.60     17.47 o 
   9   4   2     5663.72     5451.67    140.94 o 
  10   4   2      398.25      459.10     25.49 o 
  11   4   2     1914.70     1833.05     54.45 o 
  12   4   2      598.33      654.25     23.23 o 
  13   4   2      326.78      302.14     20.63 o 
 -13   5   2     1301.61     1195.33     56.73 o 
 -12   5   2      800.47      790.71     24.62 o 
 -11   5   2     1116.81     1116.45     24.24 o 
 -10   5   2     3642.96     3392.97     96.30 o 
  -9   5   2      257.69      271.93     20.36 o 
  -8   5   2     1623.31     1520.59     39.64 o 
  -7   5   2      113.68      128.16     20.08 o 
  -6   5   2     8522.90     8050.86    204.91 o 
  -5   5   2      793.80      876.67     25.10 o 
  -4   5   2     8822.77     8253.56    189.62 o 
  -3   5   2        1.00       21.49     25.71 o 
  -2   5   2    25846.73    24530.71    602.98 o 
  -1   5   2    10160.20     9576.32    470.72 o 
   0   5   2    10488.86    10359.62    154.06 o 
   1   5   2    36522.38    37114.62    337.45 o 
   2   5   2    19014.14    19320.81    107.26 o 
   3   5   2    11456.52    11425.45    153.07 o 
   4   5   2     7789.67     7626.86    103.79 o 
   5   5   2     9528.09     9242.62    124.77 o 
   6   5   2     4161.87     4175.56     58.27 o 
   7   5   2      594.80      625.45     19.56 o 
   8   5   2     2559.19     2523.65     57.56 o 
   9   5   2        2.13       23.35     17.39 o 
  10   5   2      904.90      867.32     18.31 o 
  11   5   2      395.82      437.96     18.08 o 
  12   5   2      257.55      278.79     20.80 o 
  13   5   2      124.65       86.98     20.55 o 
 -13   6   2       27.19       32.51     18.71 o 
 -12   6   2       10.27       34.82     18.71 o 
 -11   6   2      758.92      795.60     20.88 o 
 -10   6   2       89.21      106.13     19.63 o 
  -9   6   2     2382.85     2245.10     70.56 o 
  -8   6   2        0.50       -1.49     20.36 o 
  -7   6   2     1395.09     1351.10     27.31 o 
  -6   6   2        1.40       39.71     26.96 o 
  -5   6   2      291.53      290.64     21.03 o 
  -4   6   2     1685.95     1776.35     40.17 o 
  -3   6   2      638.22      688.31     53.51 o 
  -2   6   2     2402.11     2527.79     60.75 o 
  -1   6   2     5407.92     5088.69    181.91 o 
   0   6   2        4.87       17.88     17.90 o 
   1   6   2       30.91       56.10     17.34 o 
   2   6   2     7440.82     7683.44     64.46 o 
   3   6   2     1580.54     1672.33     21.07 o 
   4   6   2     7995.14     7834.17     87.19 o 
   5   6   2     2092.78     2080.83     30.83 o 
   6   6   2     4640.86     4663.37     55.42 o 
   7   6   2     1954.21     2025.42     43.04 o 
   8   6   2     3644.61     3582.94     66.14 o 
   9   6   2      647.12      668.08     17.78 o 
  10   6   2     2507.30     2474.42     66.56 o 
  11   6   2        2.62       70.35     18.31 o 
  12   6   2      925.00      924.42     34.86 o 
 -13   7   2        9.96       49.39     23.99 o 
 -12   7   2     1301.08     1290.53     26.01 o 
 -11   7   2        3.20       59.60     22.71 o 
 -10   7   2     1943.47     1926.45     51.31 o 
  -9   7   2     1677.22     1578.84     23.01 o 
  -8   7   2     1001.25      956.92     28.53 o 
  -7   7   2     4765.45     4509.45     51.04 o 
  -6   7   2     1507.08     1490.75     48.44 o 
  -5   7   2     2622.48     2354.56     23.21 o 
  -4   7   2     4647.38     4476.30     94.85 o 
  -3   7   2    10132.41     9544.32    307.50 o 
  -2   7   2    11454.92    10973.00    243.96 o 
  -1   7   2     1613.03     1423.50     36.91 o 
   0   7   2    14142.29    13413.54    264.00 o 
   1   7   2      110.96      148.80     18.23 o 
   2   7   2    11700.35    11109.40    189.31 o 
   3   7   2       64.84       52.74     19.01 o 
   4   7   2    12049.27    12170.01    174.42 o 
   5   7   2        2.29        9.29     16.15 o 
   6   7   2     3123.36     3126.44     50.48 o 
   7   7   2      531.25      529.51     17.61 o 
   8   7   2      315.40      332.21     18.56 o 
   9   7   2     1359.63     1371.46     43.93 o 
  10   7   2      114.02      135.50     18.81 o 
  11   7   2     1193.61     1223.82     28.85 o 
  12   7   2       21.78       72.72     24.76 o 
 -12   8   2       47.83       84.13     34.77 o 
 -11   8   2      690.96      683.50     32.34 o 
 -10   8   2      685.42      648.32     21.97 o 
  -9   8   2     1527.59     1477.25     39.26 o 
  -8   8   2      836.08      839.18     36.26 o 
  -7   8   2       14.94       52.93     21.73 o 
  -6   8   2      101.66      108.85     23.08 o 
  -5   8   2      196.21      202.07     21.57 o 
  -4   8   2     1981.85     2080.25     25.94 o 
  -3   8   2     1333.22     1348.13     23.13 o 
  -2   8   2       46.25       90.64     32.94 o 
  -1   8   2     2631.48     2523.35     62.06 o 
   0   8   2       39.52       39.90     18.61 o 
   1   8   2     3144.11     3163.92     59.65 o 
   2   8   2       13.91       27.85     17.62 o 
   3   8   2     1023.99     1079.00     32.80 o 
   4   8   2     6167.13     6009.58    129.70 o 
   5   8   2      253.83      269.86     16.51 o 
   6   8   2     5323.70     5154.16     98.47 o 
   7   8   2      143.66      138.39     19.22 o 
   8   8   2     4238.20     4167.27    100.15 o 
   9   8   2      175.86      184.62     21.00 o 
  10   8   2     1333.39     1261.21     46.21 o 
  11   8   2      634.48      579.22     34.01 o 
  12   8   2      323.15      253.41     67.79 o 
 -12   9   2      286.48      290.10     40.91 o 
 -11   9   2     1023.72      881.74     43.74 o 
 -10   9   2       42.88       38.43     20.94 o 
  -9   9   2     1995.51     1852.04    113.91 o 
  -8   9   2       73.38      137.47     22.74 o 
  -7   9   2     3655.26     3372.61    123.13 o 
  -6   9   2     2679.19     2486.28     72.63 o 
  -5   9   2     7109.69     6812.17    104.98 o 
  -4   9   2     2082.89     2014.57     39.40 o 
  -3   9   2    11208.83    10949.12    195.74 o 
  -2   9   2        8.55       54.92     19.83 o 
  -1   9   2     9922.08     9354.75    203.32 o 
   0   9   2     2723.74     2706.39     34.21 o 
   1   9   2     2674.59     2429.46     30.43 o 
   2   9   2      972.86      949.32     22.74 o 
   3   9   2     3611.52     3499.63     58.55 o 
   4   9   2      888.03     1013.12     34.81 o 
   5   9   2     5918.20     5701.91    116.44 o 
   6   9   2       32.66       52.76     19.79 o 
   7   9   2     2682.75     2635.67     43.68 o 
   8   9   2        6.46       74.34     46.31 o 
   9   9   2      695.79      719.96     28.07 o 
  10   9   2      507.61      615.98     57.30 o 
  11   9   2      279.68      313.72     67.96 o 
 -11  10   2        2.11      -18.62     29.64 o 
 -10  10   2      857.19      832.92     47.62 o 
  -9  10   2       36.02       49.98     27.19 o 
  -8  10   2      752.52      728.84     32.60 o 
  -7  10   2        1.58       72.42     33.98 o 
  -6  10   2      743.67      723.11     36.13 o 
  -5  10   2      156.07      183.48     21.99 o 
  -4  10   2      374.45      423.11     19.95 o 
  -3  10   2      239.46      262.25     18.31 o 
  -2  10   2     2777.00     2657.90     84.64 o 
  -1  10   2     3443.98     3366.05     87.17 o 
   0  10   2     3149.67     2987.10     46.87 o 
   1  10   2      773.21      690.39     20.93 o 
   2  10   2        3.97       13.06     18.37 o 
   3  10   2     1181.19     1171.83     22.00 o 
   4  10   2      511.72      467.04     19.55 o 
   5  10   2     1178.93     1184.26     28.52 o 
   6  10   2      959.38      912.19     29.12 o 
   7  10   2     1856.03     1764.99    121.93 o 
   8  10   2       32.05       53.21     57.21 o 
   9  10   2      735.60      764.11    100.86 o 
  10  10   2       15.36        2.17     27.57 o 
  11  10   2      241.77      275.63     28.49 o 
 -11  11   2      185.51      223.64     31.33 o 
 -10  11   2      303.64      278.67     28.37 o 
  -9  11   2      555.88      553.05     41.56 o 
  -8  11   2     1692.84     1612.34     70.96 o 
  -7  11   2      548.34      520.44     26.09 o 
  -6  11   2     6996.24     6723.01    241.65 o 
  -5  11   2       24.09       30.80     21.82 o 
  -4  11   2     2903.18     2798.77    170.95 o 
  -3  11   2     1000.24     1016.54     33.37 o 
  -2  11   2     3976.92     3765.97     81.89 o 
  -1  11   2     1610.74     1357.51    137.55 o 
   0  11   2     1768.39     1764.12     31.80 o 
   1  11   2     2570.56     2492.50     30.19 o 
   2  11   2        1.47       -0.56     19.23 o 
   3  11   2     1926.22     1910.83     26.66 o 
   4  11   2       94.93      130.92     29.78 o 
   5  11   2     1400.63     1350.56     37.89 o 
   6  11   2      673.55      652.59     39.22 o 
   7  11   2       61.65      108.19     31.43 o 
   8  11   2     1409.85     1424.97     81.45 o 
   9  11   2       12.28        7.37     64.78 o 
  10  11   2      636.18      639.95     52.64 o 
 -10  12   2      304.08      262.47     40.99 o 
  -9  12   2      188.43      125.20     21.77 o 
  -8  12   2      208.55      234.16     25.09 o 
  -7  12   2      490.86      493.34     21.32 o 
  -6  12   2      117.36      109.42     26.14 o 
  -5  12   2      222.56      225.31     37.41 o 
  -4  12   2     1322.98     1297.45     23.80 o 
  -3  12   2        1.60       37.80     20.12 o 
  -2  12   2     2262.26     2130.28     67.94 o 
  -1  12   2      324.79      311.64     23.27 o 
   0  12   2      970.87     1213.02    150.09 o 
   1  12   2        0.28        2.40     18.50 o 
   2  12   2      610.94      640.82     19.18 o 
   3  12   2      818.19      774.15     18.92 o 
   4  12   2      474.78      487.61     23.82 o 
   5  12   2      838.40      840.72     28.79 o 
   6  12   2      110.39      141.72     26.55 o 
   7  12   2      642.85      672.23     51.85 o 
   8  12   2      254.58      279.65     45.61 o 
   9  12   2      152.29      128.40     94.15 o 
  -9  13   2      108.31       92.46     37.42 o 
  -8  13   2     1191.07     1080.79     25.18 o 
  -7  13   2     1269.93     1117.16     43.16 o 
  -6  13   2     3173.22     2984.84     28.60 o 
  -5  13   2     1482.31     1502.45     27.39 o 
  -4  13   2     3795.86     3647.32     82.51 o 
  -3  13   2      506.95      486.40     20.06 o 
  -2  13   2      411.76      401.73     23.83 o 
  -1  13   2       29.91       66.19     23.31 o 
   0  13   2     1536.55     1446.88     37.91 o 
   1  13   2        0.14        5.50     22.95 o 
   2  13   2      250.54      292.89     22.41 o 
   3  13   2       96.56      108.25     21.61 o 
   4  13   2      636.63      659.05     25.40 o 
   5  13   2       22.64      -10.77     30.48 o 
   6  13   2      107.86      132.60     26.71 o 
   7  13   2       39.25       25.94     44.62 o 
   8  13   2      574.17      563.70     54.40 o 
  -8  14   2       29.78       35.36     20.04 o 
  -7  14   2       95.71      155.27     21.46 o 
  -6  14   2       89.72      103.87     20.36 o 
  -5  14   2        1.03       31.49     30.00 o 
  -4  14   2      511.26      497.83     29.40 o 
  -3  14   2      175.31      196.25     25.41 o 
  -2  14   2      411.53      387.90     22.63 o 
  -1  14   2      835.61      794.63     23.97 o 
   0  14   2      939.74      863.08     39.84 o 
   1  14   2      664.38      666.37     25.55 o 
   2  14   2      638.51      693.36     25.95 o 
   3  14   2      472.51      477.52     22.10 o 
   4  14   2      199.39      235.70     25.23 o 
   5  14   2      204.74      225.88     74.48 o 
   6  14   2       95.74      176.52     30.60 o 
   7  14   2       59.61      146.17     25.83 o 
  -7  15   2     1146.10     1049.11     28.04 o 
  -6  15   2       35.76       49.77     26.70 o 
  -5  15   2     1811.81     1715.62     29.41 o 
  -4  15   2       18.29       56.95     28.04 o 
  -3  15   2     2068.63     2014.51     88.11 o 
  -2  15   2        5.47        5.98     21.86 o 
  -1  15   2      128.32      159.61     22.78 o 
   0  15   2       26.65       38.38     21.11 o 
   1  15   2      147.05      176.38     27.52 o 
   2  15   2       67.72      117.76     24.12 o 
   3  15   2        0.06        5.03     21.86 o 
   4  15   2        4.33       -6.19     29.93 o 
   5  15   2       33.75       92.36     29.75 o 
   6  15   2        3.98       -7.27     25.18 o 
  -5  16   2      190.27      216.82     27.19 o 
  -4  16   2        0.28       36.64     28.40 o 
  -3  16   2      429.31      416.87     38.92 o 
  -2  16   2        0.42       13.17     23.73 o 
  -1  16   2     1340.77     1252.97     24.27 o 
   0  16   2        5.38       34.06     21.30 o 
   1  16   2      525.30      500.23     22.70 o 
   2  16   2       66.56       38.88     26.67 o 
   3  16   2      132.44      139.74     23.87 o 
   4  16   2       45.26        2.68     31.67 o 
   5  16   2       36.28       64.38     31.89 o 
  -2  17   2      571.00      543.42     29.36 o 
  -1  17   2      119.89      153.29     22.23 o 
   0  17   2      150.18      145.52     21.65 o 
   1  17   2        2.53       10.58     21.30 o 
   2  17   2        2.27       46.56     21.51 o 
 -13   0   3     1601.06     1511.25     27.34 o 
 -11   0   3     4209.47     4064.92     76.27 o 
  -9   0   3     6703.67     6315.20    126.40 o 
  -7   0   3     1357.62     1200.26     53.84 o 
  -5   0   3      901.77      830.89     43.08 o 
  -3   0   3     2596.04     2466.32    104.28 o 
  -1   0   3      802.86      871.66     31.02 o 
   1   0   3    22814.38    26598.35    105.82 o 
   3   0   3     4242.74     4504.73     29.85 o 
   5   0   3     4939.48     4750.27     28.11 o 
   7   0   3      486.61      478.61     23.34 o 
   9   0   3       11.74      -11.98     26.97 o 
  11   0   3      744.80      770.61     26.46 o 
  13   0   3      645.50      722.68     85.53 o 
 -14   1   3        2.25       56.88     25.74 o 
 -13   1   3       54.36       54.30     21.34 o 
 -12   1   3      199.40      171.59     20.43 o 
 -11   1   3       77.65      794.92    310.16 o 
 -10   1   3      935.04      928.39     21.64 o 
  -9   1   3     6820.96     6459.39     71.31 o 
  -8   1   3     1652.73     1530.04     22.00 o 
  -7   1   3    24230.15    23149.89    270.75 o 
  -6   1   3      663.36      616.69     40.47 o 
  -5   1   3    22467.72    20877.94    555.25 o 
  -4   1   3     5520.80     5053.07    217.79 o 
  -3   1   3     9602.80     8956.43    402.55 o 
  -2   1   3    24660.75    26192.33    366.56 o 
  -1   1   3     6546.12     7190.97     89.38 o 
   0   1   3      206.95      242.37     18.73 o 
   1   1   3       19.92       22.79     17.72 o 
   2   1   3       12.83       43.19     16.28 o 
   3   1   3     1003.59     1201.56     16.55 o 
   4   1   3      630.00      569.29     15.41 o 
   5   1   3     2672.51     2746.75     23.83 o 
   6   1   3     3787.93     3749.64     24.96 o 
   7   1   3     5602.53     5356.72     44.92 o 
   8   1   3     1403.07     1398.99     19.50 o 
   9   1   3     9069.19     9149.19    330.43 o 
  10   1   3      315.89      303.18     18.73 o 
  11   1   3     1174.00     1121.91     39.27 o 
  12   1   3       95.62       90.77     19.84 o 
  13   1   3      552.89      500.22     22.60 o 
 -14   2   3      194.90      174.37     29.45 o 
 -13   2   3      448.36      403.45     67.07 o 
 -12   2   3     2288.95     2171.36    246.23 o 
 -11   2   3     1647.49     1593.77    145.74 o 
 -10   2   3     1831.21     1694.38    148.63 o 
  -9   2   3     4553.34     4242.98    352.13 o 
  -8   2   3     5154.51     4625.81    393.76 o 
  -7   2   3     3293.84     3049.44     81.98 o 
  -6   2   3       10.39       81.59     40.88 o 
  -5   2   3        4.98       23.98     27.90 o 
  -4   2   3      185.37      240.44     29.34 o 
  -3   2   3     2582.85     2727.58     75.00 o 
  -2   2   3    16768.03    17907.57    389.25 o 
  -1   2   3    39467.87    41705.64    967.85 o 
   0   2   3     2787.09     2924.36     61.05 o 
   1   2   3     3356.16     3803.51     29.71 o 
   2   2   3     3662.99     4179.18     23.35 o 
   3   2   3     5775.47     6254.07     35.35 o 
   4   2   3      437.52      447.19     15.07 o 
   5   2   3     1257.37     1291.21     14.51 o 
   6   2   3     1318.41     1302.62     14.31 o 
   7   2   3       39.02       33.29     14.50 o 
   8   2   3       28.60       53.66     18.45 o 
   9   2   3       79.12       92.56     15.73 o 
  10   2   3      284.51      274.20     18.17 o 
  11   2   3       38.98       82.74     18.83 o 
  12   2   3      751.85      777.58     43.01 o 
  13   2   3      160.99      153.33     18.31 o 
 -14   3   3        0.85       14.51     17.93 o 
 -13   3   3       64.30       89.37     18.13 o 
 -12   3   3       96.98       89.92     18.59 o 
 -11   3   3       81.70      114.65     19.75 o 
 -10   3   3     3663.81     3257.58     35.97 o 
  -9   3   3      192.24      210.59     20.08 o 
  -8   3   3     6809.37     6200.07     78.13 o 
  -7   3   3     2758.45     2563.11     48.90 o 
  -6   3   3    29871.70    27441.86    547.91 o 
  -5   3   3      380.59      281.26     28.50 o 
  -4   3   3    17637.03    16522.37    492.32 o 
  -3   3   3      290.73      385.95     40.97 o 
  -2   3   3    21163.88    20332.47   1076.05 o 
  -1   3   3     3187.29     3662.47    111.50 o 
   0   3   3     4864.02     5468.46     96.14 o 
   1   3   3     1653.68     1774.20     29.18 o 
   2   3   3     8709.00     9516.41     43.38 o 
   3   3   3     3755.35     4023.02     39.67 o 
   4   3   3     3317.27     3440.54     29.32 o 
   5   3   3      381.03      390.08     15.19 o 
   6   3   3     3648.40     3500.14     41.62 o 
   7   3   3     1126.13     1130.99     19.94 o 
   8   3   3     4290.93     4127.31     72.56 o 
   9   3   3      373.40      396.31     23.31 o 
  10   3   3     2653.49     2597.60     79.15 o 
  11   3   3      363.07      350.47     37.75 o 
  12   3   3     1594.40     1521.83     39.70 o 
  13   3   3        3.34      -12.89     21.49 o 
 -13   4   3       11.01       48.74     18.11 o 
 -12   4   3     2345.63     2274.07     38.23 o 
 -11   4   3        1.35       10.22     18.46 o 
 -10   4   3     2284.47     2152.74     50.72 o 
  -9   4   3       41.54       24.76     19.20 o 
  -8   4   3     2593.78     2404.87     43.00 o 
  -7   4   3      151.31      224.89     21.09 o 
  -6   4   3     2522.55     2343.47     44.65 o 
  -5   4   3      420.24      414.41     23.31 o 
  -4   4   3      690.85      759.77     31.12 o 
  -3   4   3      984.20     1019.04     52.14 o 
  -2   4   3     5301.05     5327.26    288.72 o 
  -1   4   3      263.78      296.61     26.64 o 
   0   4   3     1144.28     1335.14     32.59 o 
   1   4   3      420.56      426.55     19.49 o 
   2   4   3     3557.96     3962.45     42.11 o 
   3   4   3     3149.04     3375.91     40.59 o 
   4   4   3     3162.10     3354.24     26.12 o 
   5   4   3     1820.28     1866.54     17.64 o 
   6   4   3     3853.67     3826.53     56.99 o 
   7   4   3     1529.68     1534.21     21.22 o 
   8   4   3      657.99      738.62     48.64 o 
   9   4   3      456.86      420.05     87.63 o 
  10   4   3       10.69       21.07     28.05 o 
  11   4   3       25.39      -12.33     29.48 o 
  12   4   3      274.18      243.30     40.93 o 
  13   4   3        3.32       67.67     19.32 o 
 -13   5   3      452.63      445.89     27.06 o 
 -12   5   3       52.87       90.17     19.65 o 
 -11   5   3     1344.95     1330.33     23.73 o 
 -10   5   3      655.86      636.27     24.37 o 
  -9   5   3      549.66      569.62     18.91 o 
  -8   5   3     4616.06     4367.26    133.54 o 
  -7   5   3     2486.61     2232.23     65.76 o 
  -6   5   3     8026.51     7439.04    202.82 o 
  -5   5   3     5435.75     5007.83    164.60 o 
  -4   5   3    19141.15    18480.54    510.56 o 
  -3   5   3    11931.67    11107.70    347.20 o 
  -2   5   3      337.93      249.36     27.49 o 
  -1   5   3     2391.50     2240.18     58.42 o 
   0   5   3       29.96       35.24     21.61 o 
   1   5   3     4779.60     4837.18     27.31 o 
   2   5   3      592.63      589.60     19.35 o 
   3   5   3     7199.84     7382.84    164.74 o 
   4   5   3        5.63       54.67     16.73 o 
   5   5   3     4019.47     3912.94     53.88 o 
   6   5   3      713.63      684.77     15.12 o 
   7   5   3      678.30      669.76     15.25 o 
   8   5   3     3902.43     3855.56     66.19 o 
   9   5   3     1175.74     1205.13     26.42 o 
  10   5   3     2116.94     2134.46     64.36 o 
  11   5   3      536.63      580.14     23.20 o 
  12   5   3      690.36      668.12     20.75 o 
 -13   6   3     1015.50      949.53     99.24 o 
 -12   6   3      462.78      441.61     24.13 o 
 -11   6   3     1666.86     1600.62     41.36 o 
 -10   6   3     1055.22     1099.01     42.74 o 
  -9   6   3     2458.26     2384.17     79.33 o 
  -8   6   3      898.06      861.83     22.35 o 
  -7   6   3      639.93      637.35     21.72 o 
  -6   6   3      775.20      760.56     34.09 o 
  -5   6   3      696.41      659.30     27.52 o 
  -4   6   3     2117.52     2039.89     56.88 o 
  -3   6   3      195.45      181.99     31.44 o 
  -2   6   3     2763.93     2692.04     69.29 o 
  -1   6   3       29.56       52.20     24.00 o 
   0   6   3      145.40      126.86     16.32 o 
   1   6   3      221.29      264.05     16.01 o 
   2   6   3     2161.80     2240.64    139.54 o 
   3   6   3      657.28      775.81     17.05 o 
   4   6   3     2885.70     2805.17     33.99 o 
   5   6   3       15.54       39.46     15.79 o 
   6   6   3     4338.59     4438.57     55.31 o 
   7   6   3      135.29      165.37     16.90 o 
   8   6   3     1566.93     1616.53     32.71 o 
   9   6   3        9.68       25.26     20.50 o 
  10   6   3       93.82      103.64     20.71 o 
  11   6   3      536.20      567.45     21.12 o 
  12   6   3        0.64       29.20     19.90 o 
 -13   7   3       24.89       47.26     34.75 o 
 -12   7   3      354.70      377.78     22.14 o 
 -11   7   3      431.58      441.09     21.75 o 
 -10   7   3       37.56       63.25     28.67 o 
  -9   7   3     2067.78     1907.17     60.35 o 
  -8   7   3       79.65       58.00     29.69 o 
  -7   7   3     3552.29     3316.49    143.40 o 
  -6   7   3      174.16      184.47     22.23 o 
  -5   7   3     5982.57     5537.23    163.51 o 
  -4   7   3      568.50      526.70     29.63 o 
  -3   7   3     5938.70     5400.95    120.70 o 
  -2   7   3     1429.96     1279.96     29.71 o 
  -1   7   3     1401.02     1391.12     44.42 o 
   0   7   3     8870.90     8731.71    158.86 o 
   1   7   3     3227.58     3487.24     72.48 o 
   2   7   3    10125.79    10143.84     47.26 o 
   3   7   3      445.03      410.68     22.52 o 
   4   7   3     7695.38     7709.43     92.27 o 
   5   7   3     2967.29     2965.51     45.98 o 
   6   7   3       19.58       49.74     16.75 o 
   7   7   3      899.99      922.78     23.29 o 
   8   7   3        3.10       12.85     21.06 o 
   9   7   3     2142.18     2119.94     54.42 o 
  10   7   3      251.12      269.92     21.49 o 
  11   7   3     1246.76     1232.82     30.81 o 
  12   7   3      151.03      142.36     21.33 o 
 -12   8   3        0.19       59.82     24.28 o 
 -11   8   3     1448.89     1424.81     46.39 o 
 -10   8   3        5.79       44.76     23.48 o 
  -9   8   3     2935.74     2698.60     96.79 o 
  -8   8   3       72.39       84.19     21.56 o 
  -7   8   3      575.57      577.05     23.66 o 
  -6   8   3       86.67      101.99     20.62 o 
  -5   8   3      141.45      181.80     23.46 o 
  -4   8   3     2386.02     2374.14     88.80 o 
  -3   8   3      189.65      187.62     22.08 o 
  -2   8   3     1485.21     1419.93     21.01 o 
  -1   8   3      102.05      117.30     21.23 o 
   0   8   3        7.36       16.57     17.85 o 
   1   8   3      218.12      280.77     17.11 o 
   2   8   3      180.11      197.91     19.68 o 
   3   8   3     2849.24     2834.81     43.65 o 
   4   8   3      366.63      760.35    219.41 o 
   5   8   3     2764.24     2832.03     48.04 o 
   6   8   3     3059.16     3042.99     64.24 o 
   7   8   3     3649.61     3687.86     68.19 o 
   8   8   3     1550.35     1519.17     50.54 o 
   9   8   3      105.90      127.83     22.82 o 
  10   8   3      157.33      133.17     22.26 o 
  11   8   3       13.64       17.63     22.16 o 
 -12   9   3      215.98      212.32     26.69 o 
 -11   9   3       10.81      -22.33     22.33 o 
 -10   9   3      747.99      676.33     41.01 o 
  -9   9   3      113.68       84.27     22.05 o 
  -8   9   3      642.96      647.70     30.66 o 
  -7   9   3      390.91      433.39     40.13 o 
  -6   9   3     1601.04     1429.32     46.51 o 
  -5   9   3     1153.08     1075.04     27.69 o 
  -4   9   3     1057.62     1027.08     25.05 o 
  -3   9   3      103.76       99.37     20.92 o 
  -2   9   3     7536.95     7467.41    156.69 o 
  -1   9   3      294.74      339.81     25.25 o 
   0   9   3     7797.48     7607.37    128.48 o 
   1   9   3     4541.38     4324.09     65.73 o 
   2   9   3     4499.41     4341.60     92.47 o 
   3   9   3      847.13      793.77     18.95 o 
   4   9   3     1335.00     1335.76     22.61 o 
   5   9   3      262.90      290.73     18.97 o 
   6   9   3     3279.29     3186.41     65.96 o 
   7   9   3      444.34      474.62     19.37 o 
   8   9   3      699.58      703.95     34.38 o 
   9   9   3      668.20      677.04     22.42 o 
  10   9   3      217.73      237.53     24.01 o 
  11   9   3      693.25      726.56     36.14 o 
 -11  10   3      374.45      389.49     20.79 o 
 -10  10   3      559.12      579.58     22.50 o 
  -9  10   3      507.88      512.99     33.50 o 
  -8  10   3     1308.86     1308.92     47.06 o 
  -7  10   3      112.31      117.97     22.10 o 
  -6  10   3        6.95       65.46     39.73 o 
  -5  10   3      179.78      234.12     20.50 o 
  -4  10   3      936.95      896.45     22.25 o 
  -3  10   3      775.91      747.58     19.61 o 
  -2  10   3     2655.77     2489.20     73.95 o 
  -1  10   3      289.64      361.02     20.46 o 
   0  10   3      397.92      409.56     17.93 o 
   1  10   3        1.15       21.04     18.88 o 
   2  10   3       16.78       23.59     18.69 o 
   3  10   3     2737.20     2654.67     46.55 o 
   4  10   3      252.41      266.18     24.93 o 
   5  10   3     2107.60     2052.14     64.18 o 
   6  10   3      617.34     2844.48   1040.67 o 
   7  10   3     1367.08     1394.83     65.02 o 
   8  10   3        0.65       51.61     26.26 o 
   9  10   3      929.79      970.30     27.64 o 
  10  10   3       44.29       39.54     26.76 o 
 -11  11   3      453.17      403.18     25.53 o 
 -10  11   3        1.16       68.64     25.15 o 
  -9  11   3      368.95      351.99     51.70 o 
  -8  11   3      299.99      236.31     24.79 o 
  -7  11   3      111.90      141.68     40.28 o 
  -6  11   3      772.84      697.24     43.04 o 
  -5  11   3      181.72      173.04     18.82 o 
  -4  11   3     1373.06     1365.86     23.31 o 
  -3  11   3     1671.87     1614.82     34.62 o 
  -2  11   3      802.09      834.30     27.74 o 
  -1  11   3     5276.13     5059.67    103.51 o 
   0  11   3       10.34       43.34     17.57 o 
   1  11   3     6621.22     6489.52     85.81 o 
   2  11   3      226.15      232.36     18.56 o 
   3  11   3     4076.26     4013.52     77.11 o 
   4  11   3      646.24      641.36     31.42 o 
   5  11   3     2364.91     2385.20     86.56 o 
   6  11   3      882.95      796.57     23.69 o 
   7  11   3      201.68      265.56     26.26 o 
   8  11   3      150.32      170.62     50.14 o 
   9  11   3       79.77       85.79     26.18 o 
  10  11   3      255.21      223.76     52.17 o 
 -10  12   3      552.42      517.30     30.89 o 
  -9  12   3       54.80      132.43     21.76 o 
  -8  12   3      375.74      334.09     37.16 o 
  -7  12   3      618.45      590.31     21.56 o 
  -6  12   3      695.92      672.66     25.03 o 
  -5  12   3     1084.01     1057.89     24.02 o 
  -4  12   3      112.79      154.51     18.98 o 
  -3  12   3      145.03      157.23     17.73 o 
  -2  12   3       41.48       58.10     20.93 o 
  -1  12   3     1622.54     1566.44     29.49 o 
   0  12   3      176.77      185.29     19.99 o 
   1  12   3      293.94      321.99     19.42 o 
   2  12   3      893.42      882.70     19.19 o 
   3  12   3        8.62       57.10     17.67 o 
   4  12   3     2950.95     2830.50     62.95 o 
   5  12   3     1105.94     1100.69     40.37 o 
   6  12   3     1534.61     1448.89     84.17 o 
   7  12   3      577.18      652.88     26.35 o 
   8  12   3      632.95      624.94     37.27 o 
   9  12   3      142.84      103.34     37.97 o 
  -9  13   3       26.73       32.23     20.27 o 
  -8  13   3        1.86      -10.58     26.60 o 
  -7  13   3        8.67       35.03     33.46 o 
  -6  13   3        0.28        9.40     35.41 o 
  -5  13   3       77.68      110.00     28.92 o 
  -4  13   3        5.90       -3.67     22.72 o 
  -3  13   3      322.59      346.18     19.18 o 
  -2  13   3      443.96      420.45     19.64 o 
  -1  13   3      574.61      557.54     20.33 o 
   0  13   3      452.03      441.88     28.13 o 
   1  13   3     3167.42     3068.58     44.88 o 
   2  13   3     1531.40     1474.88     27.73 o 
   3  13   3     1726.44     1738.60     21.30 o 
   4  13   3      592.80      623.79     20.09 o 
   5  13   3      732.67      727.84     23.55 o 
   6  13   3      107.62      170.50     49.91 o 
   7  13   3      201.84      175.18     25.46 o 
   8  13   3      124.29       99.71     44.40 o 
  -8  14   3       13.67       46.02     21.20 o 
  -7  14   3      295.91      256.33     21.13 o 
  -6  14   3       53.96       82.84     20.35 o 
  -5  14   3     1388.44     1390.00     22.27 o 
  -4  14   3      648.99      719.02     23.55 o 
  -3  14   3      647.17      606.82     24.92 o 
  -2  14   3      288.82      324.65     24.13 o 
  -1  14   3      649.54      629.91     23.78 o 
   0  14   3      105.26      142.23     18.26 o 
   1  14   3      591.93      579.72     20.13 o 
   2  14   3       11.15       27.16     19.66 o 
   3  14   3       98.99      162.05     22.32 o 
   4  14   3      870.30      862.33     23.90 o 
   5  14   3        9.39      -21.46     25.35 o 
   6  14   3     1708.16     1607.11     55.23 o 
   7  14   3       16.05       29.86     25.31 o 
  -7  15   3        0.49       34.32     19.70 o 
  -6  15   3       36.72       30.43     21.15 o 
  -5  15   3        0.95       14.45     22.17 o 
  -4  15   3       95.21      110.61     26.98 o 
  -3  15   3       15.43       57.60     24.67 o 
  -2  15   3      682.22      658.13     32.24 o 
  -1  15   3       31.20       35.82     23.37 o 
   0  15   3     2209.44     1979.48     72.15 o 
   1  15   3      137.77      119.96     23.90 o 
   2  15   3     2426.30     2440.77     81.31 o 
   3  15   3       15.97       58.34     21.93 o 
   4  15   3     1035.91     1071.11     35.23 o 
   5  15   3       38.11       97.59     27.51 o 
   6  15   3      158.04      223.16     26.53 o 
  -5  16   3       40.42       54.55     26.59 o 
  -4  16   3      814.20      664.76     41.93 o 
  -3  16   3       19.78       75.59     28.56 o 
  -2  16   3     1281.43     1232.95     33.55 o 
  -1  16   3      110.20       96.87     22.67 o 
   0  16   3      166.76      155.73     21.21 o 
   1  16   3      273.98      268.95     25.44 o 
   2  16   3      382.81      371.33     23.42 o 
   3  16   3      353.51      348.73     21.83 o 
   4  16   3        3.00        5.04     25.56 o 
  -2  17   3      179.10      187.50     23.10 o 
  -1  17   3      244.91      249.42     23.74 o 
   0  17   3      534.62      535.92     22.06 o 
   1  17   3      503.23      467.09     27.29 o 
 -14   0   4      405.65      397.45     26.17 o 
 -12   0   4     2038.45     1948.68     34.70 o 
 -10   0   4     4730.99     4459.68    132.12 o 
  -8   0   4     4593.21     4355.20     58.92 o 
  -6   0   4     1388.00     1347.74    101.31 o 
  -4   0   4      328.07      365.31     38.01 o 
  -2   0   4       86.12      126.69     31.45 o 
   0   0   4    13525.64    15168.45     70.78 o 
   2   0   4    13559.74    14903.88    159.29 o 
   4   0   4    22297.23    23124.96     81.54 o 
   6   0   4     8778.09     8346.56     75.19 o 
   8   0   4     3032.23     2894.58     60.36 o 
  10   0   4       31.86       26.05     24.43 o 
  12   0   4        1.80       31.26     30.93 o 
 -14   1   4      171.33      189.21     19.70 o 
 -13   1   4       10.61       47.38     22.29 o 
 -12   1   4      134.69      157.30     22.04 o 
 -11   1   4        2.29      -20.53     23.18 o 
 -10   1   4     2232.33     2067.09     54.89 o 
  -9   1   4      340.70      344.95     25.02 o 
  -8   1   4     4083.93     3846.24    123.37 o 
  -7   1   4      386.69      349.80     26.52 o 
  -6   1   4     5151.63     4657.46    130.60 o 
  -5   1   4      654.92      610.73     32.69 o 
  -4   1   4     6847.00     6367.40    263.06 o 
  -3   1   4      377.43      358.13     31.28 o 
  -2   1   4     2229.36     1971.89     30.26 o 
  -1   1   4     1440.44     1448.52     22.39 o 
   0   1   4     4315.25     5111.94     75.44 o 
   1   1   4     2712.54     3281.32     35.02 o 
   2   1   4      152.51      199.53     18.03 o 
   3   1   4      438.90      499.93     15.18 o 
   4   1   4     2705.96     2877.60     17.84 o 
   5   1   4      872.70      901.45     14.89 o 
   6   1   4     3656.24     3676.56     23.78 o 
   7   1   4     5529.28     5357.92     34.64 o 
   8   1   4     6000.43     5784.20     64.30 o 
   9   1   4      262.97      295.49     16.18 o 
  10   1   4     3325.98     3129.40     27.45 o 
  11   1   4      728.41      747.89     32.06 o 
  12   1   4     1446.68     1313.91     30.76 o 
  13   1   4      199.68      200.60     18.87 o 
 -14   2   4      162.89      164.75     18.05 o 
 -13   2   4     1437.89     1363.91    158.62 o 
 -12   2   4     1636.25     1560.70    184.19 o 
 -11   2   4     1954.83     1881.91    170.40 o 
 -10   2   4     2942.87     2789.17    230.26 o 
  -9   2   4     1690.60     1586.45    156.92 o 
  -8   2   4       18.70      120.42     30.90 o 
  -7   2   4     3215.89     2855.79    116.48 o 
  -6   2   4      218.05      294.21     51.61 o 
  -5   2   4      379.85      298.48     34.55 o 
  -4   2   4       21.90       42.49     28.01 o 
  -3   2   4     2035.14     2005.41     63.64 o 
  -2   2   4       93.95      125.51     21.84 o 
  -1   2   4     3350.36     3502.38     50.50 o 
   0   2   4     2861.44     3114.72     68.35 o 
   1   2   4    10968.57    11896.04     71.48 o 
   2   2   4      804.69      841.50     19.31 o 
   3   2   4     7162.18     7549.67     34.22 o 
   4   2   4    11302.92    11636.33    102.30 o 
   5   2   4     8260.42     8179.99     62.30 o 
   6   2   4     3861.09     3788.36     34.21 o 
   7   2   4      530.64      575.18     28.66 o 
   8   2   4      235.13      251.01     15.03 o 
   9   2   4      881.40      844.09     16.46 o 
  10   2   4        3.14       29.92     15.98 o 
  11   2   4       79.03       86.95     17.27 o 
  12   2   4       75.10      117.46     17.66 o 
  13   2   4       43.42       63.30     21.79 o 
 -14   3   4        5.70       30.99     19.52 o 
 -13   3   4       65.60      139.89     20.49 o 
 -12   3   4       10.08       12.08     21.31 o 
 -11   3   4       54.87       78.16     18.94 o 
 -10   3   4       32.60       48.12     19.18 o 
  -9   3   4     1428.04     1323.19     20.87 o 
  -8   3   4      735.40      665.93     20.57 o 
  -7   3   4     6046.86     6020.04    179.03 o 
  -6   3   4     4425.11     4234.34    157.58 o 
  -5   3   4     3632.02     3221.25    114.47 o 
  -4   3   4     1090.61     1088.30     29.92 o 
  -3   3   4       24.14       21.38     25.75 o 
  -2   3   4     3602.11     4101.52     90.33 o 
  -1   3   4       55.16      152.86     21.69 o 
   0   3   4      420.73      455.40     20.28 o 
   1   3   4     1226.44     1438.12     21.61 o 
   2   3   4      165.03      221.84     16.61 o 
   3   3   4      769.27      895.12     15.52 o 
   4   3   4       61.30       65.97     14.72 o 
   5   3   4     1518.49     1389.69     15.41 o 
   6   3   4      131.15      124.40     13.75 o 
   7   3   4     5141.05     5059.10     52.47 o 
   8   3   4      505.51      498.50     14.01 o 
   9   3   4     7264.50     6910.65     81.13 o 
  10   3   4      803.31      801.96     16.68 o 
  11   3   4     2821.46     2699.83     48.77 o 
  12   3   4      162.05      144.56     20.49 o 
 -14   4   4       58.30      117.05     22.18 o 
 -13   4   4      956.74      979.45     33.13 o 
 -12   4   4       15.24       44.35     18.74 o 
 -11   4   4     2187.57     2112.46     27.72 o 
 -10   4   4        4.87     1183.00    463.90 o 
  -9   4   4     5677.51     5301.96    163.71 o 
  -8   4   4     1700.40     2008.03    223.01 o 
  -7   4   4     2015.78     1959.19     50.53 o 
  -6   4   4     4841.75     4877.14    178.26 o 
  -5   4   4       37.46       81.05     34.49 o 
  -4   4   4     1139.71      986.97     38.80 o 
  -3   4   4      483.35      456.50     27.10 o 
  -2   4   4     6780.59     7121.96    204.05 o 
  -1   4   4     2333.32     2636.63     27.30 o 
   0   4   4     7781.37     8031.17     70.30 o 
   1   4   4     2160.29     2336.97     25.36 o 
   2   4   4       15.86       86.00     29.78 o 
   3   4   4     5695.44     5831.75     46.94 o 
   4   4   4     1303.70     1426.27     22.50 o 
   5   4   4     9070.91     9064.82     88.90 o 
   6   4   4       51.09      178.85     51.43 o 
   7   4   4     2422.38     2359.68     40.54 o 
   8   4   4     1300.30     1322.45     18.28 o 
   9   4   4      668.62      611.25     28.06 o 
  10   4   4       81.89      138.89     18.10 o 
  11   4   4      309.17      364.77     20.80 o 
  12   4   4       13.25       79.27     24.93 o 
 -13   5   4        3.75       20.83     20.15 o 
 -12   5   4       91.68      152.23     20.45 o 
 -11   5   4      655.42      635.87     20.11 o 
 -10   5   4       62.95      101.09     20.02 o 
  -9   5   4      626.43      696.61     22.12 o 
  -8   5   4      241.70      257.14     20.08 o 
  -7   5   4     8843.83     8295.26    237.98 o 
  -6   5   4     1042.76      976.64     24.59 o 
  -5   5   4     5560.34     4826.17     85.58 o 
  -4   5   4      291.42      264.52     32.11 o 
  -3   5   4      416.81      307.06     28.02 o 
  -2   5   4      602.56      613.30     26.30 o 
  -1   5   4      381.53      552.49     24.70 o 
   0   5   4      868.53      897.81     22.58 o 
   1   5   4     1249.55     1281.24     18.72 o 
   2   5   4     2630.92     2782.12     42.82 o 
   3   5   4     1159.00     1213.17     18.40 o 
   4   5   4     1773.20     1843.87     26.55 o 
   5   5   4     3092.20     3218.08     46.91 o 
   6   5   4     2220.63     2216.60    194.32 o 
   7   5   4     3672.05     3512.94    269.02 o 
   8   5   4     2818.79     2571.50    207.92 o 
   9   5   4     3356.54     3159.84    175.75 o 
  10   5   4      639.29      726.97     26.08 o 
  11   5   4     1273.55     1231.61     26.87 o 
  12   5   4      353.04      381.22     19.93 o 
 -13   6   4      391.92      391.59     68.19 o 
 -12   6   4      469.54      493.65     32.07 o 
 -11   6   4      438.63      440.35     22.53 o 
 -10   6   4     2064.24     2003.47     67.62 o 
  -9   6   4      120.97      153.63     25.82 o 
  -8   6   4     1463.00     1304.88     24.39 o 
  -7   6   4        7.24       66.51     24.87 o 
  -6   6   4      940.07      804.09     29.72 o 
  -5   6   4     1660.98     1590.72     31.58 o 
  -4   6   4     1007.75      920.20     26.84 o 
  -3   6   4     5717.04     5195.20    142.80 o 
  -2   6   4     1524.08     1523.13     57.71 o 
  -1   6   4    12412.55    12446.41    278.85 o 
   0   6   4     1989.03     2061.37     24.32 o 
   1   6   4      843.45      906.45     18.02 o 
   2   6   4     6058.65     6040.87     42.78 o 
   3   6   4      461.10      477.32     18.82 o 
   4   6   4     1203.16     1197.58     16.43 o 
   5   6   4      652.86      621.53     15.72 o 
   6   6   4     4377.44     4208.21     53.54 o 
   7   6   4      360.43      359.29     16.67 o 
   8   6   4      280.06      271.02     17.44 o 
   9   6   4       38.17       35.56     19.44 o 
  10   6   4       14.51       32.32     27.17 o 
  11   6   4      125.73      174.78     22.07 o 
  12   6   4        9.89      -13.28     21.08 o 
 -13   7   4       42.35       33.77     24.95 o 
 -12   7   4        2.60      -31.86     40.04 o 
 -11   7   4       29.61       23.07     20.48 o 
 -10   7   4      665.43      644.00     22.32 o 
  -9   7   4      706.37      672.28     33.25 o 
  -8   7   4      998.76      946.35     44.41 o 
  -7   7   4     3029.20     2809.43     93.51 o 
  -6   7   4     3769.91     3269.57     90.27 o 
  -5   7   4     2367.02     2210.43     31.41 o 
  -4   7   4     3127.88     2852.25     29.03 o 
  -3   7   4      405.91      433.82     22.78 o 
  -2   7   4     2521.32     2364.65     46.66 o 
  -1   7   4     2439.92     2335.71     49.13 o 
   0   7   4      267.39      303.04     15.80 o 
   1   7   4     2705.01     2785.87     29.03 o 
   2   7   4      198.09      194.95     16.56 o 
   3   7   4     2297.18     2294.26     35.54 o 
   4   7   4     1369.54     1309.13     23.37 o 
   5   7   4      285.06      289.44     17.33 o 
   6   7   4     1531.28     1522.55     35.87 o 
   7   7   4      270.29      305.35     17.19 o 
   8   7   4     2307.97     2342.36     38.11 o 
   9   7   4      163.22      123.67     35.90 o 
  10   7   4     1723.29     1692.54     22.61 o 
  11   7   4       11.78       45.59     20.49 o 
 -12   8   4      175.62      202.69     24.88 o 
 -11   8   4       34.71       47.33     25.06 o 
 -10   8   4      546.47      546.62     23.64 o 
  -9   8   4      221.53      251.81     25.40 o 
  -8   8   4      787.81      670.87     39.25 o 
  -7   8   4     1290.10     1223.79     24.79 o 
  -6   8   4      233.69      263.30     27.37 o 
  -5   8   4     4905.92     4584.67    142.37 o 
  -4   8   4     2579.46     2374.46     58.20 o 
  -3   8   4     9989.18     9735.78    186.17 o 
  -2   8   4     2024.64     2034.96     51.63 o 
  -1   8   4     3325.24     3008.26     56.49 o 
   0   8   4      104.71      178.57     16.94 o 
   1   8   4     4925.07     4789.34     74.78 o 
   2   8   4     1394.91     1370.90     19.42 o 
   3   8   4        8.14       34.21     18.18 o 
   4   8   4     2817.42     2782.85     55.87 o 
   5   8   4      500.26      497.46     17.67 o 
   6   8   4     1355.14     1344.46     17.71 o 
   7   8   4        2.40       39.83     15.85 o 
   8   8   4      138.36      148.06     17.58 o 
   9   8   4      289.88      315.92     21.07 o 
  10   8   4      314.49      314.06     20.96 o 
  11   8   4      114.26      173.83     32.72 o 
 -12   9   4      129.43      173.05     31.38 o 
 -11   9   4        7.48       28.51     24.51 o 
 -10   9   4      930.73      850.24     30.12 o 
  -9   9   4        5.98       55.83     49.87 o 
  -8   9   4     3060.31     2858.80     55.58 o 
  -7   9   4       35.52       47.46     26.51 o 
  -6   9   4     1084.71     1012.76     26.18 o 
  -5   9   4      124.58      155.00     24.67 o 
  -4   9   4     7067.73     6468.24    121.31 o 
  -3   9   4     1558.52     1475.49     43.40 o 
  -2   9   4      517.61      512.07     22.97 o 
  -1   9   4     1577.94     1444.38    110.84 o 
   0   9   4      552.44      596.03     20.99 o 
   1   9   4     1496.60     1449.13     25.57 o 
   2   9   4     4073.18     3989.91     54.92 o 
   3   9   4     2218.28     2267.96     37.61 o 
   4   9   4        4.84       89.00     41.11 o 
   5   9   4     3249.92     3241.05     65.36 o 
   6   9   4     1017.39      999.66     21.39 o 
   7   9   4     1665.04     1589.13     26.74 o 
   8   9   4      779.43      761.41     25.62 o 
   9   9   4      255.58      302.50     20.43 o 
  10   9   4      216.38      189.58     22.39 o 
  11   9   4      245.33      228.66     49.17 o 
 -11  10   4      242.64      244.47     33.62 o 
 -10  10   4      115.91      136.19     25.83 o 
  -9  10   4      350.18      339.00     24.68 o 
  -8  10   4        1.75       45.35     24.09 o 
  -7  10   4      395.79      357.93     22.41 o 
  -6  10   4     2527.83     2383.66     55.45 o 
  -5  10   4     1041.96      937.54     34.07 o 
  -4  10   4     5587.73     5230.70    130.96 o 
  -3  10   4      284.14      308.72     19.80 o 
  -2  10   4     6224.12     5907.63    121.01 o 
  -1  10   4       47.45       95.26     18.06 o 
   0  10   4     1747.50     1981.88    173.15 o 
   1  10   4      438.26      448.33     16.92 o 
   2  10   4      635.09      610.88     20.31 o 
   3  10   4       42.52       73.75     18.68 o 
   4  10   4      100.44      135.63     17.37 o 
   5  10   4       31.65       70.45     17.98 o 
   6  10   4      457.23      441.78     23.23 o 
   7  10   4       11.99       34.52     18.40 o 
   8  10   4       11.86      114.02     40.33 o 
   9  10   4       19.23       34.82     23.03 o 
  10  10   4      273.52      326.16     23.97 o 
 -11  11   4      181.17      185.14     21.58 o 
 -10  11   4      160.23      114.61     31.32 o 
  -9  11   4      768.63      705.02     37.48 o 
  -8  11   4     1031.86      975.51     28.98 o 
  -7  11   4     1272.15     1253.27     47.48 o 
  -6  11   4     1069.56     1042.00     19.92 o 
  -5  11   4      529.69      522.19     22.06 o 
  -4  11   4       37.63       48.48     21.07 o 
  -3  11   4      348.25      364.79     20.68 o 
  -2  11   4      653.30      641.42     22.30 o 
  -1  11   4      868.56      888.28     19.07 o 
   0  11   4     4850.84     4731.77     83.49 o 
   1  11   4      656.20      660.12     19.36 o 
   2  11   4      700.58     1109.24    276.64 o 
   3  11   4      195.34      198.32     17.81 o 
   4  11   4     1513.80     1494.19     38.09 o 
   5  11   4      606.91      605.16     18.07 o 
   6  11   4      128.08      159.76     18.18 o 
   7  11   4      666.39      654.18     22.16 o 
   8  11   4       57.53       90.18     25.15 o 
   9  11   4      421.64      386.23     26.78 o 
 -10  12   4       10.63       34.75     20.89 o 
  -9  12   4       50.98       61.99     20.65 o 
  -8  12   4      147.74       88.70     20.74 o 
  -7  12   4       17.21       28.67     36.39 o 
  -6  12   4      661.16      688.65     21.32 o 
  -5  12   4      646.83      624.95     25.71 o 
  -4  12   4     2289.46     2185.49     36.98 o 
  -3  12   4      864.16      848.75     25.55 o 
  -2  12   4     3811.30     3590.36     91.56 o 
  -1  12   4      745.39      709.79     18.97 o 
   0  12   4     3036.27     2917.98     48.01 o 
   1  12   4      594.46      595.07     18.72 o 
   2  12   4      239.68      267.87     18.09 o 
   3  12   4       14.62       46.70     22.94 o 
   4  12   4      187.69      206.55     18.04 o 
   5  12   4        3.94       54.49     17.95 o 
   6  12   4       67.33       49.78     18.20 o 
   7  12   4        0.02       19.02     44.26 o 
   8  12   4       72.79       68.88     25.05 o 
   9  12   4      138.61      181.85     25.36 o 
  -9  13   4      688.51      701.15     21.08 o 
  -8  13   4       31.70       92.73     34.56 o 
  -7  13   4      772.83      754.97     21.08 o 
  -6  13   4      207.79      217.13     20.65 o 
  -5  13   4      665.67      717.69     22.04 o 
  -4  13   4        5.87       75.88     18.63 o 
  -3  13   4      716.39      711.57     19.97 o 
  -2  13   4      564.08      474.25     63.47 o 
  -1  13   4       53.18       67.63     17.70 o 
   0  13   4     2888.98     2844.91     38.54 o 
   1  13   4      688.87      672.86     24.47 o 
   2  13   4     3367.10     3290.26     39.24 o 
   3  13   4      538.27      555.32     18.21 o 
   4  13   4      675.43      704.89     18.94 o 
   5  13   4        1.87       15.21     18.29 o 
   6  13   4      128.96      132.39     25.04 o 
   7  13   4       48.00       46.77     24.78 o 
   8  13   4      120.99      146.29     30.20 o 
  -8  14   4        6.08       59.96     34.07 o 
  -7  14   4      296.71      311.37     21.59 o 
  -6  14   4       27.51       23.90     26.56 o 
  -5  14   4     1267.09     1239.63     23.09 o 
  -4  14   4       42.04       88.39     21.93 o 
  -3  14   4     2951.17     2807.93     59.96 o 
  -2  14   4      213.51      251.15     16.56 o 
  -1  14   4     1272.94     1281.57     22.98 o 
   0  14   4      198.84      195.54     22.13 o 
   1  14   4      633.14     2382.97    796.48 o 
   2  14   4       40.80       61.28     17.69 o 
   3  14   4       20.36       55.90     18.32 o 
   4  14   4      139.28      157.87     18.85 o 
   5  14   4       28.74       39.22     22.99 o 
   6  14   4      151.28       91.81     26.31 o 
   7  14   4        2.37       70.12     24.73 o 
  -7  15   4      207.93      247.93     21.29 o 
  -6  15   4      347.64      407.57     20.38 o 
  -5  15   4        6.60       47.18     22.36 o 
  -4  15   4      658.94      645.00     37.62 o 
  -3  15   4      421.07      408.67     28.74 o 
  -2  15   4       90.42      138.56     24.89 o 
  -1  15   4      204.26      239.81     18.24 o 
   0  15   4      330.42      305.75     18.37 o 
   1  15   4     1546.26     1502.10     38.57 o 
   2  15   4      342.62      331.05     18.09 o 
   3  15   4     1268.06     1244.81     54.60 o 
   4  15   4      231.65      247.78     20.84 o 
   5  15   4      178.68      222.13     87.14 o 
  -5  16   4      300.15      339.95     43.40 o 
  -4  16   4      237.41      246.11     32.70 o 
  -3  16   4      532.82      497.32     31.66 o 
  -2  16   4      261.15      257.23     23.46 o 
  -1  16   4      751.69      730.78     23.36 o 
   0  16   4      231.56      240.02     21.73 o 
   1  16   4        2.22       24.46     22.41 o 
   2  16   4      194.36      200.03     21.59 o 
   3  16   4       70.45       67.53     20.20 o 
   4  16   4       46.81       63.13     21.17 o 
  -2  17   4        0.19        1.65     40.48 o 
  -1  17   4      429.87      383.70     24.95 o 
   0  17   4       92.55       96.11     22.79 o 
 -13   0   5      192.03      249.63     39.62 o 
 -11   0   5      898.10      847.14     26.89 o 
  -9   0   5     3220.00     3044.47     93.67 o 
  -7   0   5     9337.20     8193.44    420.16 o 
  -5   0   5    61927.88    58567.07    748.06 o 
  -1   0   5    42309.07    41409.29    203.34 o 
   1   0   5    27348.07    28122.87    356.73 o 
   3   0   5     4009.75     4089.79     63.37 o 
   5   0   5     4150.18     4381.74     44.34 o 
   7   0   5     1408.87     1423.86     43.10 o 
   9   0   5      691.57      812.97     68.31 o 
  11   0   5     2699.12     2615.11     29.77 o 
 -14   1   5       30.08       40.69     20.52 o 
 -13   1   5      287.00      265.67     19.93 o 
 -12   1   5       18.78        3.69     20.71 o 
 -11   1   5     1726.95     1720.48     50.75 o 
 -10   1   5      377.58      392.65     22.50 o 
  -9   1   5     3427.45     3362.95    111.47 o 
  -8   1   5     1517.59     1553.92     44.40 o 
  -7   1   5     2298.83     1987.51     58.25 o 
  -6   1   5      572.49      512.66     30.86 o 
  -5   1   5     5409.00     5109.07    110.35 o 
  -4   1   5      293.69      345.40     30.38 o 
  -3   1   5     2168.36     2476.13     28.21 o 
  -2   1   5     3259.36     3771.74     32.16 o 
  -1   1   5    11253.09    12503.97    113.58 o 
   0   1   5      679.74      794.12     36.61 o 
   1   1   5    33395.98    35523.67    216.17 o 
   2   1   5     1985.77     2132.66     90.43 o 
   3   1   5     4429.72     4557.16     21.75 o 
   4   1   5     2826.74     3042.41     21.93 o 
   5   1   5     1425.00     1352.87     15.06 o 
   6   1   5      446.65      457.65     14.60 o 
   7   1   5        6.31       14.36     13.31 o 
   8   1   5        3.63       14.64     13.26 o 
   9   1   5      419.56      417.87     16.67 o 
  10   1   5      245.42      250.62     15.86 o 
  11   1   5        3.47       12.98     15.94 o 
  12   1   5       87.37       84.96     22.28 o 
 -14   2   5      105.01      121.83     18.42 o 
 -13   2   5        6.75       43.63     31.32 o 
 -12   2   5     1182.02     1182.31     96.74 o 
 -11   2   5       41.81       17.88     22.77 o 
 -10   2   5     2157.92     1970.42    234.65 o 
  -9   2   5     1971.14     1743.20    277.60 o 
  -8   2   5     7918.20     7100.58   1110.40 o 
  -7   2   5     5699.48     5026.18    603.07 o 
  -6   2   5    18840.15    18335.35    593.27 o 
  -5   2   5    15894.79    14154.35   1469.38 o 
  -4   2   5    33542.43    30485.23    833.33 o 
  -3   2   5    19896.76    19501.89    251.33 o 
  -2   2   5    42360.68    42392.84    661.33 o 
  -1   2   5    38909.76    38747.47    705.19 o 
   0   2   5    22353.43    23293.62    365.90 o 
   1   2   5     9251.10     9496.22     70.72 o 
   2   2   5     4135.46     4091.38     42.84 o 
   3   2   5     2790.60     2907.76     30.79 o 
   4   2   5     3382.19     3469.78     28.86 o 
   5   2   5     1254.23     1392.65     15.04 o 
   6   2   5     4062.42     4051.98     42.14 o 
   7   2   5        1.12       14.58     13.66 o 
   8   2   5      724.85      738.52     14.19 o 
   9   2   5     1659.78     1676.54     15.71 o 
  10   2   5     1609.38     1565.34     28.39 o 
  11   2   5     1079.45     1132.66     34.92 o 
  12   2   5      576.84      590.96     32.12 o 
 -14   3   5      121.02      112.27     19.72 o 
 -13   3   5       26.22       50.25     18.69 o 
 -12   3   5      849.07      829.76     19.97 o 
 -11   3   5      534.37      517.07     21.83 o 
 -10   3   5     2677.34     2486.87     31.79 o 
  -9   3   5      140.25      163.93     22.89 o 
  -8   3   5     4560.58     4339.73     99.92 o 
  -7   3   5      848.39      858.35     34.09 o 
  -6   3   5     4861.71     4804.10    149.78 o 
  -5   3   5      387.37      374.40     27.48 o 
  -4   3   5       49.69       57.37     26.01 o 
  -3   3   5     2220.10     2446.17     32.13 o 
  -2   3   5     1367.89     1464.37     23.69 o 
  -1   3   5     1234.88     1252.21     29.25 o 
   0   3   5    21624.71    22992.02    330.64 o 
   1   3   5     5341.24     6004.79     31.14 o 
   2   3   5    12495.06    13164.84    145.37 o 
   3   3   5     1238.36     1267.26     16.93 o 
   4   3   5     8886.98     9221.16     72.95 o 
   5   3   5     1124.27     1131.40     20.50 o 
   6   3   5     1022.79     1074.36     14.99 o 
   7   3   5      941.41      984.51     21.16 o 
   8   3   5      591.84      582.26     15.55 o 
   9   3   5      708.89      656.24     15.66 o 
  10   3   5      123.58      158.14     17.45 o 
  11   3   5      155.10      150.77     27.34 o 
  12   3   5      625.93      631.89     19.13 o 
 -14   4   5      262.11      193.06     33.94 o 
 -13   4   5      313.51      341.43     18.44 o 
 -12   4   5      307.09      321.13     19.11 o 
 -11   4   5      741.59      726.35     22.25 o 
 -10   4   5       37.01       64.53     21.99 o 
  -9   4   5     2033.18     1929.49     41.36 o 
  -8   4   5     6460.77     6118.29    157.25 o 
  -7   4   5     2155.55     1939.31     60.43 o 
  -6   4   5    26992.18    26150.23    752.10 o 
  -5   4   5     1325.99     1288.12     29.43 o 
  -4   4   5    33653.15    30256.03   1260.38 o 
  -3   4   5      363.86      327.10     24.78 o 
  -2   4   5    22169.78    20911.67    341.92 o 
  -1   4   5    13863.36    14768.85    178.88 o 
   0   4   5    18525.08    18383.23    185.94 o 
   1   4   5     5118.66     5299.30     59.87 o 
   2   4   5    10187.06    10390.07     79.13 o 
   3   4   5     5398.67     5781.08     46.05 o 
   4   4   5      145.65      127.00     15.23 o 
   5   4   5     1399.54     1325.15     18.97 o 
   6   4   5       62.30       88.09     14.56 o 
   7   4   5     1213.37     1227.25     17.77 o 
   8   4   5     2050.57     2053.91     25.50 o 
   9   4   5      363.91      363.47     21.70 o 
  10   4   5     2454.76     2445.29     52.78 o 
  11   4   5       22.28       35.95     20.44 o 
  12   4   5      875.14      849.61     22.35 o 
 -13   5   5       40.43       71.37     18.57 o 
 -12   5   5      375.33      355.73     19.32 o 
 -11   5   5      376.69      382.59     26.12 o 
 -10   5   5     2156.24     2077.72     67.51 o 
  -9   5   5      403.19      413.42     31.14 o 
  -8   5   5     4302.91     3908.23    173.57 o 
  -7   5   5      298.94      263.32     22.70 o 
  -6   5   5     1991.54     1857.84     37.27 o 
  -5   5   5      288.67      296.45     27.12 o 
  -4   5   5     1745.69     1620.97     48.14 o 
  -3   5   5     1548.41     1589.56     49.85 o 
  -2   5   5     2828.93     2913.20     31.33 o 
  -1   5   5      316.62      429.21     23.73 o 
   0   5   5    11757.94    12580.84    174.83 o 
   1   5   5     1231.73     1226.16     25.46 o 
   2   5   5     5549.62     5555.28     58.11 o 
   3   5   5      565.58      632.65     27.55 o 
   4   5   5      182.39      193.84     16.51 o 
   5   5   5     4325.73     4405.53     51.69 o 
   6   5   5      250.39      250.10     17.63 o 
   7   5   5      122.91      165.23     17.15 o 
   8   5   5      189.56      192.22     15.44 o 
   9   5   5     1761.99     1727.65     49.22 o 
  10   5   5       51.00       33.03     41.40 o 
  11   5   5      495.55      473.69     90.73 o 
  12   5   5      153.65      220.70     28.38 o 
 -13   6   5      461.54      471.19     21.70 o 
 -12   6   5      318.84      334.70     24.43 o 
 -11   6   5     1270.85     1244.65     24.80 o 
 -10   6   5      383.86      358.12     31.29 o 
  -9   6   5     3531.98     3158.93     28.33 o 
  -8   6   5       69.09       90.46     43.15 o 
  -7   6   5     9793.94     9124.64    290.42 o 
  -6   6   5     2136.11     2048.75     69.80 o 
  -5   6   5    21399.74    20155.18   1280.01 o 
  -4   6   5     4154.44     3791.65     92.97 o 
  -3   6   5    25547.92    22763.08    941.13 o 
  -2   6   5     5629.83     5318.76    178.93 o 
  -1   6   5    18530.55    18747.33     95.56 o 
   0   6   5     1548.86     1558.36     34.31 o 
   1   6   5    16687.40    16584.18    166.91 o 
   2   6   5      400.86      411.22     17.00 o 
   3   6   5     6547.34     6606.36    113.81 o 
   4   6   5     2920.98     2991.05     30.08 o 
   5   6   5     6394.60     6485.34     89.94 o 
   6   6   5     1788.15     1722.79    144.95 o 
   7   6   5     2484.17     2396.41    101.97 o 
   8   6   5        0.86       21.41     24.97 o 
   9   6   5      919.34      926.76     16.92 o 
  10   6   5      353.82      401.42     19.13 o 
  11   6   5      379.49      394.60     18.23 o 
 -13   7   5      173.89      187.44     20.93 o 
 -12   7   5       13.55       47.99     21.04 o 
 -11   7   5      409.51      404.13     29.89 o 
 -10   7   5       11.73       41.53     25.15 o 
  -9   7   5     1768.45     1550.34     37.32 o 
  -8   7   5     1509.82     1375.75     26.34 o 
  -7   7   5     3090.71     2826.37     83.66 o 
  -6   7   5     1950.24     2189.27    357.92 o 
  -5   7   5      730.18      698.60     29.34 o 
  -4   7   5       11.67       68.52     24.96 o 
  -3   7   5     1257.56     1323.73     27.78 o 
  -2   7   5      367.48      389.17     25.45 o 
  -1   7   5     1146.48     1116.27     22.48 o 
   0   7   5      332.12      301.42     17.58 o 
   1   7   5     3525.97     3520.37     26.28 o 
   2   7   5       12.54       31.88     17.65 o 
   3   7   5     3466.16     3484.12     50.50 o 
   4   7   5      815.45      825.84    112.40 o 
   5   7   5      661.74      698.51     15.31 o 
   6   7   5     1536.11     1617.81     33.03 o 
   7   7   5      117.09      170.95     31.48 o 
   8   7   5     2601.10     2604.82     42.52 o 
   9   7   5       22.22       42.70     15.56 o 
  10   7   5      936.61      963.53     43.12 o 
  11   7   5      179.67      223.29     22.20 o 
 -12   8   5     1138.56     1207.73     41.30 o 
 -11   8   5        0.54       32.83     24.52 o 
 -10   8   5     2302.87     2173.17     53.20 o 
  -9   8   5      817.00      812.80     43.82 o 
  -8   8   5     4227.37     3834.39    110.99 o 
  -7   8   5     1314.04     1265.22     50.32 o 
  -6   8   5      386.78      394.30     23.93 o 
  -5   8   5     7158.21     6656.26     93.37 o 
  -4   8   5     2115.03     2007.70     61.54 o 
  -3   8   5    14409.21    14019.17    309.46 o 
  -2   8   5     2919.55     2954.03     40.37 o 
  -1   8   5     6877.27     6644.26    144.06 o 
   0   8   5     7601.75     7760.50     78.16 o 
   1   8   5      246.29      890.08    259.48 o 
   2   8   5    10214.55    10339.95    104.35 o 
   3   8   5      784.76      777.52     16.94 o 
   4   8   5     4383.84     4497.81     53.94 o 
   5   8   5      228.63      257.56     16.62 o 
   6   8   5     3136.39     3165.30     49.78 o 
   7   8   5      566.71      525.91     17.37 o 
   8   8   5      974.43     1004.82     25.99 o 
   9   8   5      435.16      482.86     17.41 o 
  10   8   5      209.94      241.38     20.27 o 
  11   8   5      287.23      312.30     21.61 o 
 -12   9   5      274.21      287.74     20.91 o 
 -11   9   5      175.78      245.57     45.90 o 
 -10   9   5       13.93       49.84     20.01 o 
  -9   9   5     1383.18     1347.57     68.37 o 
  -8   9   5       38.52       93.81     20.37 o 
  -7   9   5     3154.55     2922.09    136.58 o 
  -6   9   5      414.28      464.47     28.69 o 
  -5   9   5      252.58      253.05     23.26 o 
  -4   9   5      210.07      233.02     23.70 o 
  -3   9   5      178.42      207.97     22.51 o 
  -2   9   5       17.93       13.57     23.55 o 
  -1   9   5     1061.35      917.61     55.81 o 
   0   9   5        1.61       34.41     17.42 o 
   1   9   5      827.92      767.99     17.51 o 
   2   9   5        4.83       28.37     16.76 o 
   3   9   5      889.56      899.78     17.22 o 
   4   9   5      422.37      673.42    124.91 o 
   5   9   5      252.91      257.11     16.92 o 
   6   9   5     1647.43     1633.34     18.53 o 
   7   9   5      787.33      779.44     17.86 o 
   8   9   5     1823.96     1850.76     38.44 o 
   9   9   5      516.42      534.16     21.42 o 
  10   9   5      519.06      496.34     26.73 o 
 -11  10   5      743.30      780.43     38.94 o 
 -10  10   5     1470.71     1514.11     68.34 o 
  -9  10   5      345.99      383.96     29.88 o 
  -8  10   5     1238.70     1223.48     20.80 o 
  -7  10   5      182.70      169.45     20.87 o 
  -6  10   5     2646.38     2580.00     91.47 o 
  -5  10   5      265.25      246.86     22.60 o 
  -4  10   5     5133.60     4693.65     71.12 o 
  -3  10   5      142.76      172.77     19.11 o 
  -2  10   5    11578.40    11153.29    260.21 o 
  -1  10   5        6.67       69.51     17.97 o 
   0  10   5     3301.39     3309.33     43.44 o 
   1  10   5      517.86      544.19     17.32 o 
   2  10   5     2079.19     2086.96     31.68 o 
   3  10   5     3373.22     3341.67     54.97 o 
   4  10   5     3759.27     3776.66    124.47 o 
   5  10   5     2651.26     2739.38     53.02 o 
   6  10   5     2540.26     2461.65     56.69 o 
   7  10   5      600.21      683.25     24.08 o 
   8  10   5      466.17      466.23     17.00 o 
   9  10   5       14.02        0.45     21.46 o 
  10  10   5       40.68       40.31     22.57 o 
 -11  11   5        1.08        8.59     28.43 o 
 -10  11   5      463.38      498.24     30.44 o 
  -9  11   5      310.58      300.51     21.03 o 
  -8  11   5      821.46      768.59     33.66 o 
  -7  11   5      378.77      371.95     19.62 o 
  -6  11   5       49.82       77.99     20.28 o 
  -5  11   5      132.85      151.70     20.59 o 
  -4  11   5      624.09      614.43     22.38 o 
  -3  11   5      134.65      153.37     19.23 o 
  -2  11   5        5.14       19.44     21.47 o 
  -1  11   5      445.84      449.21     18.51 o 
   0  11   5       11.32       38.75     17.72 o 
   1  11   5       14.12       40.36     16.22 o 
   2  11   5      738.35      752.98     18.48 o 
   3  11   5        0.75       20.98     16.87 o 
   4  11   5      266.82      301.94     18.81 o 
   5  11   5     1893.65     1898.53     60.17 o 
   6  11   5       24.06       59.01     18.67 o 
   7  11   5     1708.23     1726.64     39.63 o 
   8  11   5       60.13       88.43     17.13 o 
   9  11   5      922.93      933.00     30.02 o 
 -10  12   5        8.24       19.68     20.86 o 
  -9  12   5     1863.17     1720.57     22.81 o 
  -8  12   5      108.01       91.58     20.76 o 
  -7  12   5      959.08      941.92     25.06 o 
  -6  12   5      224.61      202.41     18.19 o 
  -5  12   5      675.49      683.58     25.86 o 
  -4  12   5      169.32      224.66     29.13 o 
  -3  12   5       40.37       51.51     19.17 o 
  -2  12   5      440.87      461.38     22.20 o 
  -1  12   5     2457.46     2516.54     39.65 o 
   0  12   5      428.02      482.07     18.13 o 
   1  12   5     5078.94     5022.21     77.06 o 
   2  12   5        0.69       30.54     17.93 o 
   3  12   5     4898.35     4755.69     86.90 o 
   4  12   5      358.54      412.23     17.70 o 
   5  12   5     1878.18     1848.53     62.10 o 
   6  12   5        3.35       35.18     18.15 o 
   7  12   5     1366.46     1324.67     35.79 o 
   8  12   5       33.10      -22.89     52.20 o 
  -9  13   5        0.97       22.77     21.54 o 
  -8  13   5      340.88      359.79     27.79 o 
  -7  13   5       12.02       76.95     20.51 o 
  -6  13   5      830.48      802.48     19.18 o 
  -5  13   5       40.13       53.14     18.45 o 
  -4  13   5      551.35      536.31     27.63 o 
  -3  13   5      128.39      168.16     22.67 o 
  -2  13   5      174.85      156.06     18.02 o 
  -1  13   5      200.22      241.32     18.50 o 
   0  13   5      593.18      617.33     22.35 o 
   1  13   5       79.97       89.92     17.29 o 
   2  13   5       13.18       28.08     17.91 o 
   3  13   5       24.74       49.44     29.77 o 
   4  13   5      114.48      116.96     17.63 o 
   5  13   5      209.35      233.51     17.54 o 
   6  13   5      135.24      178.51     22.67 o 
   7  13   5      344.05      359.90     24.95 o 
  -8  14   5      324.14      339.70     24.29 o 
  -7  14   5      349.51      382.84     23.71 o 
  -6  14   5       33.63       36.65     30.40 o 
  -5  14   5      810.68      813.92     18.90 o 
  -4  14   5       27.41       46.10     18.04 o 
  -3  14   5      308.14      333.92     22.61 o 
  -2  14   5       49.05       71.02     18.74 o 
  -1  14   5     1252.83     1292.30     45.19 o 
   0  14   5      346.52      373.92     19.31 o 
   1  14   5     1148.73     1189.92     20.52 o 
   2  14   5     2507.17     2452.15     36.41 o 
   3  14   5     1329.86     1319.72     38.97 o 
   4  14   5     1043.25     1051.54     26.77 o 
   5  14   5      717.07      729.69     17.96 o 
   6  14   5      779.07      882.20     28.44 o 
  -7  15   5       27.99       54.35     30.08 o 
  -6  15   5      187.21      221.78     21.70 o 
  -5  15   5       17.57       48.61     21.48 o 
  -4  15   5       12.34       43.82     19.90 o 
  -3  15   5      267.02      305.69     20.09 o 
  -2  15   5       36.04       68.03     21.08 o 
  -1  15   5       41.52       91.82     20.98 o 
   0  15   5      509.82      538.08     20.04 o 
   1  15   5      126.40      141.99     18.84 o 
   2  15   5       18.01       37.93     17.97 o 
   3  15   5        2.09       26.67     17.60 o 
   4  15   5       18.38       43.55     17.04 o 
   5  15   5       57.38       60.07     21.65 o 
  -5  16   5       16.71       40.34     23.41 o 
  -4  16   5       57.56      100.23     28.56 o 
  -3  16   5       20.69       43.36     46.09 o 
  -2  16   5       18.17       46.92     23.95 o 
  -1  16   5        2.31       38.47     17.91 o 
   0  16   5      316.82      338.94     18.50 o 
   1  16   5        6.89       38.99     19.35 o 
   2  16   5     1522.13     1481.36     35.77 o 
   3  16   5       91.23       97.45     20.21 o 
 -14   0   6      574.84      551.11     26.38 o 
 -12   0   6      702.78      641.20     26.09 o 
 -10   0   6      946.73      905.42     34.45 o 
  -8   0   6       45.93       66.51     35.28 o 
  -6   0   6     3029.47     2961.16     39.79 o 
  -4   0   6     9778.51     9407.10    196.45 o 
  -2   0   6    10123.03     9916.70    120.05 o 
   0   0   6     6689.29     7908.74    127.46 o 
   2   0   6     9887.65    11103.08    168.81 o 
   4   0   6      476.19      505.13     24.45 o 
   6   0   6       45.18       70.51     19.46 o 
   8   0   6      208.72      223.02     31.38 o 
  10   0   6     1200.69     1171.31     44.89 o 
  12   0   6     1184.30     1087.19     31.68 o 
 -14   1   6       22.21       62.62     19.08 o 
 -13   1   6       45.24       70.11     23.39 o 
 -12   1   6      183.48      181.41     19.75 o 
 -11   1   6      517.02      493.35     20.03 o 
 -10   1   6      763.38      770.66     24.53 o 
  -9   1   6      226.63      280.63     24.53 o 
  -8   1   6     5631.60     5427.12     69.57 o 
  -7   1   6     1527.77     1531.63     31.42 o 
  -6   1   6     2246.95     2236.35     32.36 o 
  -5   1   6       12.41       30.96     29.41 o 
  -4   1   6     1333.73     1562.20     27.63 o 
  -3   1   6      726.04      797.52     23.25 o 
  -2   1   6     6594.78     6997.27    102.85 o 
  -1   1   6      701.32      876.29     19.14 o 
   0   1   6     3259.18     3148.97     29.61 o 
   1   1   6      397.51      499.51     25.07 o 
   2   1   6     2383.97     2360.37     20.13 o 
   3   1   6      130.29      194.76     17.17 o 
   4   1   6      103.58      187.47     31.93 o 
   5   1   6       54.79      104.24     13.53 o 
   6   1   6     1247.69     1260.43     14.50 o 
   7   1   6     1439.80     1389.57     18.34 o 
   8   1   6     1288.12     1222.38     24.17 o 
   9   1   6      390.32      384.92     16.48 o 
  10   1   6      304.31      311.15     26.99 o 
  11   1   6      186.44      208.76     14.64 o 
  12   1   6       73.57      117.33     17.64 o 
 -14   2   6      112.84      132.79     17.31 o 
 -13   2   6       92.68      152.31     19.04 o 
 -12   2   6       70.59       84.65     18.98 o 
 -11   2   6      382.16      388.35     46.94 o 
 -10   2   6       73.28       57.68     41.25 o 
  -9   2   6       20.45       44.38     26.63 o 
  -8   2   6       80.46       30.71     57.65 o 
  -7   2   6     1297.24     1408.48     54.91 o 
  -6   2   6     3452.69     3346.91     81.23 o 
  -5   2   6     2476.59     2401.88     66.40 o 
  -4   2   6    10096.18    10139.94    150.22 o 
  -3   2   6     1804.03     1728.38     49.07 o 
  -2   2   6      906.01      757.69     20.19 o 
  -1   2   6     1032.92      938.65     19.52 o 
   0   2   6      191.93      145.98     17.64 o 
   1   2   6      235.02      286.95     17.95 o 
   2   2   6     5967.59     6557.75     37.05 o 
   3   2   6      193.41      199.35     15.66 o 
   4   2   6     1735.10     1701.27     15.60 o 
   5   2   6      190.72      215.62     13.79 o 
   6   2   6       98.78      102.51     13.57 o 
   7   2   6      110.09      135.21     13.71 o 
   8   2   6        0.94       29.36     13.55 o 
   9   2   6      626.86      624.83     14.90 o 
  10   2   6      512.49      528.50     19.89 o 
  11   2   6      165.63      184.22     15.16 o 
  12   2   6      420.74      419.82     16.88 o 
 -14   3   6       39.43       86.07     18.44 o 
 -13   3   6        3.04       52.14     18.83 o 
 -12   3   6       33.25       60.96     18.82 o 
 -11   3   6      230.89      287.86     20.44 o 
 -10   3   6      797.23      737.26     27.58 o 
  -9   3   6     2422.57     2326.66     23.88 o 
  -8   3   6      124.92      126.55     25.40 o 
  -7   3   6      340.16      364.00     36.01 o 
  -6   3   6      220.87      242.08     26.93 o 
  -5   3   6     2976.56     3134.24    199.16 o 
  -4   3   6      371.86      442.52     24.19 o 
  -3   3   6     1069.43     1074.00     22.88 o 
  -2   3   6     1157.83     1157.53     23.48 o 
  -1   3   6     6445.32     6559.29     89.12 o 
   0   3   6    13136.96    13853.38    184.07 o 
   1   3   6     7220.60     7364.01    109.22 o 
   2   3   6     1729.36     1711.03     19.47 o 
   3   3   6        6.88       12.78     15.84 o 
   4   3   6      119.33      129.86     14.32 o 
   5   3   6     3140.45     3232.68     29.83 o 
   6   3   6      385.80      383.66     14.13 o 
   7   3   6     2373.47     2320.23     26.58 o 
   8   3   6      201.68      191.28     13.77 o 
   9   3   6      108.37      119.31     15.74 o 
  10   3   6        0.93       32.01     13.39 o 
  11   3   6       53.71       88.00     15.13 o 
  12   3   6       13.88       31.64     20.22 o 
 -13   4   6      497.11      475.14     18.56 o 
 -12   4   6        1.82       19.65     18.77 o 
 -11   4   6      173.14      239.91     20.04 o 
 -10   4   6      102.14      142.81     19.18 o 
  -9   4   6        4.49       43.51     21.39 o 
  -8   4   6       12.45       -5.45     25.39 o 
  -7   4   6      994.28      999.24     35.29 o 
  -6   4   6     2058.93     2052.63     42.46 o 
  -5   4   6     3505.31     3247.22     81.82 o 
  -4   4   6     1889.32     2011.35     72.07 o 
  -3   4   6    21082.54    21738.89    266.47 o 
  -2   4   6      798.79      759.62     21.58 o 
  -1   4   6      134.55      214.10     20.56 o 
   0   4   6     2897.78     3212.49     28.49 o 
   1   4   6       46.38       57.90     18.56 o 
   2   4   6       36.67       46.16     17.30 o 
   3   4   6     3134.01     3164.36     23.27 o 
   4   4   6        7.48       13.74     14.17 o 
   5   4   6      313.17      302.99     14.38 o 
   6   4   6      268.51      276.54     14.06 o 
   7   4   6       60.51       56.57     13.90 o 
   8   4   6      144.15      168.08     14.99 o 
   9   4   6      731.16      731.85     14.24 o 
  10   4   6       60.07      101.33     16.07 o 
  11   4   6      471.31      503.96     21.28 o 
  12   4   6        3.95       10.70     19.89 o 
 -13   5   6       17.15       51.58     19.13 o 
 -12   5   6      173.96      186.54     18.99 o 
 -11   5   6      228.02      271.59     19.81 o 
 -10   5   6      243.56      299.08     22.33 o 
  -9   5   6     1856.85     1809.18     38.13 o 
  -8   5   6       38.64       76.69     21.48 o 
  -7   5   6      251.95      262.79     26.64 o 
  -6   5   6      326.84      361.66     27.23 o 
  -5   5   6     1619.31     1755.32     68.08 o 
  -4   5   6     1807.39     1760.81     51.88 o 
  -3   5   6     1516.74     1480.91     27.19 o 
  -2   5   6     2515.32     2743.44     40.67 o 
  -1   5   6     4496.83     4276.17     34.88 o 
   0   5   6      543.85      582.26     19.01 o 
   1   5   6     8510.00     8490.08     71.65 o 
   2   5   6      519.07      526.38     16.68 o 
   3   5   6     2986.32     3057.87     42.20 o 
   4   5   6      268.20      276.16     14.71 o 
   5   5   6      255.83      258.88     14.86 o 
   6   5   6      170.20      196.09     16.23 o 
   7   5   6      681.69      648.74     24.76 o 
   8   5   6       15.89       35.58     14.78 o 
   9   5   6      260.85      490.91    133.00 o 
  10   5   6       76.60       80.98     16.70 o 
  11   5   6        1.66      -11.30     34.10 o 
 -13   6   6       65.41       83.69     21.42 o 
 -12   6   6       88.85      107.29     20.56 o 
 -11   6   6       92.99       92.86     20.40 o 
 -10   6   6       26.41       27.26     24.50 o 
  -9   6   6      441.84      458.65     24.39 o 
  -8   6   6       14.82       21.97     24.47 o 
  -7   6   6     1692.62     1592.32     53.50 o 
  -6   6   6      656.97      677.06     30.40 o 
  -5   6   6     9937.54     9873.75    346.41 o 
  -4   6   6       28.05       45.55     26.26 o 
  -3   6   6     4698.38     4447.29    157.53 o 
  -2   6   6      230.20      192.43     23.91 o 
  -1   6   6     1458.12     1453.39     28.07 o 
   0   6   6      532.68      552.53     19.23 o 
   1   6   6     1018.16     1106.57     19.77 o 
   2   6   6        5.54       14.39     15.49 o 
   3   6   6     1549.13     1609.37     24.54 o 
   4   6   6       30.28       42.75     16.44 o 
   5   6   6     4544.69     4437.97     53.35 o 
   6   6   6       90.78      115.57     17.06 o 
   7   6   6       71.89       91.60     15.30 o 
   8   6   6      461.74      510.53     15.89 o 
   9   6   6       55.68       41.25     20.66 o 
  10   6   6       76.19      113.26     15.56 o 
  11   6   6      130.26      131.19     16.59 o 
 -13   7   6       88.76      134.93     20.97 o 
 -12   7   6       39.47       49.77     21.11 o 
 -11   7   6       51.98       91.03     21.57 o 
 -10   7   6       39.40       83.43     24.71 o 
  -9   7   6      341.12      367.92     26.95 o 
  -8   7   6      580.39      533.33     35.82 o 
  -7   7   6       38.13       52.55     24.15 o 
  -6   7   6      893.47      929.74     26.96 o 
  -5   7   6      155.27      183.55     30.05 o 
  -4   7   6      212.49      274.17     34.45 o 
  -3   7   6     3274.06     3310.11     96.09 o 
  -2   7   6     1518.11     1519.94     36.30 o 
  -1   7   6     6523.96     6786.01    181.78 o 
   0   7   6     7718.09     7880.43    129.46 o 
   1   7   6     3513.68     3429.65     20.38 o 
   2   7   6      350.01      385.39     15.80 o 
   3   7   6     1519.67     1519.40     19.28 o 
   4   7   6      268.83      333.72     16.93 o 
   5   7   6       68.79       78.58     16.97 o 
   6   7   6      100.18      128.26     15.85 o 
   7   7   6      204.69      279.19     24.70 o 
   8   7   6       69.15     2895.18   1174.11 o 
   9   7   6       27.18       64.89     16.22 o 
  10   7   6       38.02       51.35     17.40 o 
  11   7   6       22.63       43.55     18.97 o 
 -12   8   6      102.21       84.68     20.94 o 
 -11   8   6        5.77       11.20     47.03 o 
 -10   8   6       17.40        6.83     31.57 o 
  -9   8   6      212.57      262.77     39.39 o 
  -8   8   6      872.03      854.17     24.35 o 
  -7   8   6      334.53      316.61     60.43 o 
  -6   8   6     1737.72     1654.86     82.16 o 
  -5   8   6     1750.58     1614.94     26.48 o 
  -4   8   6     1008.16      955.91     24.01 o 
  -3   8   6      382.30      387.50     25.29 o 
  -2   8   6     1177.08     1056.36     27.49 o 
  -1   8   6      238.24      262.27     20.86 o 
   0   8   6      739.59      784.13     20.47 o 
   1   8   6     1181.82     1254.87     17.92 o 
   2   8   6       70.34      118.36     16.75 o 
   3   8   6      580.79      602.03     18.28 o 
   4   8   6     1620.13     1607.25     27.95 o 
   5   8   6     1305.77     1313.07     47.26 o 
   6   8   6       11.37        8.78     16.04 o 
   7   8   6      120.17      177.84     21.22 o 
   8   8   6        1.20       35.09     16.34 o 
   9   8   6       68.69       60.18     16.67 o 
  10   8   6      173.70      225.61     19.46 o 
 -12   9   6        0.65       61.37     20.43 o 
 -11   9   6      142.73       96.84     20.66 o 
 -10   9   6       76.27       98.45     45.99 o 
  -9   9   6       19.59       14.09     31.63 o 
  -8   9   6      692.41      677.12     23.43 o 
  -7   9   6        7.28       80.24     30.14 o 
  -6   9   6       52.60       99.01     24.87 o 
  -5   9   6      350.95      374.07     27.68 o 
  -4   9   6     2276.25     2191.33     39.58 o 
  -3   9   6       14.16       26.01     21.14 o 
  -2   9   6     7856.18     7448.09    188.55 o 
  -1   9   6      832.04      830.49     50.34 o 
   0   9   6     3494.21     3457.40     39.66 o 
   1   9   6     1881.87     1845.43     17.93 o 
   2   9   6     5780.27     5818.05     63.88 o 
   3   9   6      943.89      914.14     16.65 o 
   4   9   6     1551.25     1604.11     37.14 o 
   5   9   6      730.97      780.58     17.07 o 
   6   9   6      391.36      416.92     16.97 o 
   7   9   6       40.20       96.33     16.22 o 
   8   9   6      419.60      413.94     15.82 o 
   9   9   6       33.23       70.67     16.61 o 
  10   9   6       55.43       84.08     19.73 o 
 -11  10   6        2.06      -20.42     20.57 o 
 -10  10   6       68.82       66.17     20.58 o 
  -9  10   6      160.30      145.86     22.01 o 
  -8  10   6      767.32      748.62     67.30 o 
  -7  10   6      149.75      137.17     23.27 o 
  -6  10   6     2217.34     2075.10     65.89 o 
  -5  10   6      917.47      869.13     27.27 o 
  -4  10   6     1849.46     1733.75     57.96 o 
  -3  10   6      250.77      227.04     22.41 o 
  -2  10   6     3672.85     3519.11     64.43 o 
  -1  10   6      228.71      232.39     16.95 o 
   0  10   6      122.48      175.32     17.04 o 
   1  10   6      333.76      728.21    189.11 o 
   2  10   6     2555.10     2974.38    270.53 o 
   3  10   6        4.04       24.22     26.43 o 
   4  10   6     2322.46     2334.45     19.06 o 
   5  10   6       38.15       54.92     16.35 o 
   6  10   6      450.32      482.44     16.81 o 
   7  10   6        2.87       -4.45     16.59 o 
   8  10   6        1.74      -17.26     17.26 o 
   9  10   6        7.28       31.19     27.03 o 
 -11  11   6       13.86       69.42     39.54 o 
 -10  11   6       31.03       38.08     20.28 o 
  -9  11   6      133.40      153.21     21.44 o 
  -8  11   6        6.48       22.14     19.45 o 
  -7  11   6       47.93       29.30     21.93 o 
  -6  11   6      233.17      258.65     23.47 o 
  -5  11   6        6.94       48.49     23.62 o 
  -4  11   6      218.90      243.53     21.80 o 
  -3  11   6      707.10      739.33     19.78 o 
  -2  11   6     1954.24     2032.01     40.28 o 
  -1  11   6     2157.84     2165.13     20.55 o 
   0  11   6     4481.45     4447.81     65.18 o 
   1  11   6     1801.09     1766.83     28.02 o 
   2  11   6     1047.53     1073.23     18.52 o 
   3  11   6      367.54      428.08     17.14 o 
   4  11   6       17.88       54.07     17.40 o 
   5  11   6       37.65       64.14     18.14 o 
   6  11   6        9.61       54.40     17.42 o 
   7  11   6      261.93      253.14     24.59 o 
   8  11   6       13.93       60.62     17.01 o 
   9  11   6       36.72      127.50     53.70 o 
 -10  12   6       62.20       89.33     20.70 o 
  -9  12   6      175.73      176.76     19.66 o 
  -8  12   6      119.31      140.86     19.99 o 
  -7  12   6      506.53      460.98     24.25 o 
  -6  12   6     1135.58     1136.65     41.81 o 
  -5  12   6     1483.70     1598.14     59.06 o 
  -4  12   6      409.19      457.53     21.47 o 
  -3  12   6     1030.14     1075.46     22.63 o 
  -2  12   6        6.15      -15.55     15.55 o 
  -1  12   6      652.60      732.34     18.91 o 
   0  12   6        6.79       24.48     17.49 o 
   1  12   6       30.95       29.41     16.94 o 
   2  12   6      723.99      655.19     18.14 o 
   3  12   6       51.94       64.71     17.05 o 
   4  12   6      801.87      836.05     31.93 o 
   5  12   6      427.01      426.58     17.45 o 
   6  12   6      663.90      687.46     17.57 o 
   7  12   6       23.74       44.94     17.06 o 
   8  12   6      217.90      240.05     24.56 o 
  -9  13   6       75.52      143.51     38.36 o 
  -8  13   6      247.27      248.58     30.86 o 
  -7  13   6        7.51       -7.60     17.54 o 
  -6  13   6       96.15      104.98     21.86 o 
  -5  13   6      351.78      396.13     21.74 o 
  -4  13   6        3.93       46.58     19.82 o 
  -3  13   6     1713.76     1638.89     46.09 o 
  -2  13   6      128.45      191.40     28.36 o 
  -1  13   6     3674.72     3640.19     68.80 o 
   0  13   6       35.35       53.50     17.25 o 
   1  13   6     1676.69     1702.03     32.45 o 
   2  13   6        0.89       16.81     17.53 o 
   3  13   6     1441.70     1458.31     23.92 o 
   4  13   6       41.49       28.77     17.17 o 
   5  13   6      116.03      144.24     17.07 o 
   6  13   6      129.65      175.51     17.43 o 
   7  13   6        8.04       45.38     17.53 o 
  -8  14   6       30.38       17.17     21.38 o 
  -7  14   6      306.14      294.53     20.58 o 
  -6  14   6      487.27      477.29     19.02 o 
  -5  14   6     1014.92     1015.57     22.95 o 
  -4  14   6       57.72       89.33     21.11 o 
  -3  14   6     1113.79     1132.72     32.25 o 
  -2  14   6       34.52       80.48     19.02 o 
  -1  14   6       17.97       33.91     18.57 o 
   0  14   6       74.63       93.89     19.22 o 
   1  14   6      123.18      124.63     18.57 o 
   2  14   6      131.82      149.93     17.71 o 
   3  14   6      355.03      384.75     18.38 o 
   4  14   6      173.87      184.06     16.89 o 
   5  14   6      307.80      351.36     22.13 o 
   6  14   6        0.72       35.44     17.68 o 
  -6  15   6      209.93      186.75     34.25 o 
  -5  15   6       32.70       21.54     19.64 o 
  -4  15   6      268.45      287.83     16.95 o 
  -3  15   6      246.88      207.61     44.39 o 
  -2  15   6      400.58      404.97     18.73 o 
  -1  15   6      844.88      887.40     33.81 o 
   0  15   6      388.90      426.29     18.90 o 
   1  15   6      262.04      284.55     20.07 o 
   2  15   6      923.78      867.15     24.23 o 
   3  15   6        3.64       20.07     17.65 o 
   4  15   6      449.08      463.01     18.07 o 
  -4  16   6      234.00      279.03     25.90 o 
  -3  16   6       16.58       28.42     17.81 o 
  -2  16   6      150.59      156.26     18.51 o 
  -1  16   6       14.28       23.05     20.40 o 
   0  16   6       11.34       -7.81     19.94 o 
   1  16   6      191.31      210.07     19.17 o 
   2  16   6        1.53       18.75     18.76 o 
 -13   0   7      140.81      196.49     24.91 o 
 -11   0   7       17.85       17.28     35.35 o 
  -9   0   7      294.50      301.24     34.22 o 
  -7   0   7     3231.62     3539.80     44.48 o 
  -5   0   7       69.91       91.59     49.53 o 
  -3   0   7       99.26       94.23     30.38 o 
  -1   0   7    10537.41    10857.39    177.86 o 
   1   0   7    13802.07    14210.47    182.68 o 
   3   0   7    35999.85    36231.21    184.00 o 
   5   0   7    20900.36    21408.17    105.26 o 
   7   0   7     5792.14     5641.08     71.57 o 
   9   0   7      347.29      414.25     31.42 o 
  11   0   7      590.05      602.41     28.29 o 
 -14   1   7      185.70      185.91     19.57 o 
 -13   1   7      970.74     1001.39     20.19 o 
 -12   1   7      181.38      250.72     20.99 o 
 -11   1   7      779.58      779.82     22.62 o 
 -10   1   7      151.46      201.98     27.36 o 
  -9   1   7     1505.29     1609.61     29.80 o 
  -8   1   7     1527.50     1565.82     29.38 o 
  -7   1   7     3648.90     3684.80     36.93 o 
  -6   1   7     2522.44     2470.77     34.47 o 
  -5   1   7    22050.01    22350.63    210.69 o 
  -4   1   7     8093.76     8262.47    345.96 o 
  -3   1   7    28802.83    27790.55    355.37 o 
  -2   1   7    13283.69    13256.86    115.76 o 
  -1   1   7    48571.16    47093.82    316.86 o 
   0   1   7     1878.41     1758.63     19.23 o 
   1   1   7    17491.64    16816.77    132.12 o 
   2   1   7     6893.05     6946.21     43.89 o 
   3   1   7    12681.20    12905.28     90.03 o 
   4   1   7     1036.51     1032.87     14.73 o 
   5   1   7      661.02      669.58     13.94 o 
   6   1   7      792.81      856.31     14.49 o 
   7   1   7        7.50        8.61     13.54 o 
   8   1   7      193.02      175.59     12.74 o 
   9   1   7      123.08      153.31     13.82 o 
  10   1   7      130.96     2449.61    996.63 o 
  11   1   7      102.13      125.98     14.94 o 
  12   1   7       55.09      108.82     34.82 o 
 -14   2   7        1.58       29.54     17.89 o 
 -13   2   7       73.10       83.95     17.89 o 
 -12   2   7       73.37      119.21     19.95 o 
 -11   2   7       67.92      141.09     29.12 o 
 -10   2   7       47.24       59.42     37.86 o 
  -9   2   7       63.52       37.34     21.78 o 
  -8   2   7      789.81      869.88     28.06 o 
  -7   2   7     1625.28     1644.91     55.39 o 
  -6   2   7       41.45      800.54    405.45 o 
  -5   2   7     1734.99     1656.39     40.08 o 
  -4   2   7      267.85      336.27     23.11 o 
  -3   2   7      336.01      299.88     21.40 o 
  -2   2   7     3719.07     3889.11     44.89 o 
  -1   2   7     5457.24     5813.56     94.33 o 
   0   2   7     1774.90     1671.01     20.84 o 
   1   2   7    13066.27    13148.23     74.16 o 
   2   2   7    25428.60    26308.12    175.23 o 
   3   2   7     6721.27     6771.70     38.01 o 
   4   2   7    14419.06    14595.33     52.01 o 
   5   2   7     7503.42     7428.34     22.09 o 
   6   2   7     7306.52     7348.07     59.28 o 
   7   2   7     2963.13     2860.44     20.15 o 
   8   2   7     1810.58     1766.00     26.56 o 
   9   2   7      324.50      329.18     13.19 o 
  10   2   7     1170.54     1152.23     24.84 o 
  11   2   7      151.46      141.61     17.19 o 
  12   2   7      456.74      433.69     19.27 o 
 -14   3   7      830.33      876.94     58.82 o 
 -13   3   7        9.84       22.58     18.25 o 
 -12   3   7      724.67      756.02     20.26 o 
 -11   3   7      110.23      111.71     20.77 o 
 -10   3   7     2703.06     2642.68     24.23 o 
  -9   3   7     1232.96     1268.14     29.78 o 
  -8   3   7     2089.92     2135.85     49.57 o 
  -7   3   7      111.84      130.36     25.64 o 
  -6   3   7     8501.89     8476.49    173.25 o 
  -5   3   7       34.45       65.36     23.92 o 
  -4   3   7    37209.63    37021.94    420.19 o 
  -3   3   7     4584.42     4850.16     73.85 o 
  -2   3   7    46195.88    44624.62   1646.73 o 
  -1   3   7      835.76      733.16     18.69 o 
   0   3   7    44706.90    43647.05    651.30 o 
   1   3   7       11.58       42.05     17.32 o 
   2   3   7    18130.52    18198.57     95.49 o 
   3   3   7       98.63      149.77     15.54 o 
   4   3   7     2668.09     2608.18     26.52 o 
   5   3   7      129.39      163.95     13.71 o 
   6   3   7      376.13      405.77     14.11 o 
   7   3   7     1508.42     1494.50     15.17 o 
   8   3   7      253.61      269.82     13.95 o 
   9   3   7      243.27      264.23     15.05 o 
  10   3   7        9.29       60.09     13.67 o 
  11   3   7       25.04       50.60     16.79 o 
 -13   4   7       95.62      118.10     19.29 o 
 -12   4   7      102.71       97.02     19.07 o 
 -11   4   7        1.82       38.67     21.22 o 
 -10   4   7       76.28       86.25     20.94 o 
  -9   4   7       78.10      161.19     40.60 o 
  -8   4   7       26.11       12.64     24.78 o 
  -7   4   7        4.12       58.37     25.61 o 
  -6   4   7      503.84      505.11     54.50 o 
  -5   4   7      700.15      669.03     36.90 o 
  -4   4   7      782.75      740.17     23.89 o 
  -3   4   7      516.34      596.52     62.86 o 
  -2   4   7       42.65       87.08     20.06 o 
  -1   4   7     5098.58     5115.01     55.97 o 
   0   4   7    17966.11    18096.32    211.86 o 
   1   4   7     1649.67     1725.41     19.68 o 
   2   4   7    22730.57    22646.50    272.29 o 
   3   4   7        5.79       28.46     15.22 o 
   4   4   7    12050.84    11902.83    100.02 o 
   5   4   7      776.10      793.33     14.70 o 
   6   4   7     3945.67     4028.75     50.58 o 
   7   4   7      949.05     1029.95     15.31 o 
   8   4   7     2305.13     2306.28     25.11 o 
   9   4   7      682.21      727.27     15.10 o 
  10   4   7      315.12      338.18     13.87 o 
  11   4   7      507.95      494.27     26.64 o 
 -13   5   7      833.14      866.79     52.03 o 
 -12   5   7      190.04      236.20     19.23 o 
 -11   5   7     1243.78     1299.84     47.09 o 
 -10   5   7       30.74       45.80     21.14 o 
  -9   5   7     4097.05     4072.49    103.17 o 
  -8   5   7       51.23      100.89     25.36 o 
  -7   5   7     4319.71     4282.06     69.18 o 
  -6   5   7     2495.63     2499.86     52.16 o 
  -5   5   7     6899.31     6606.18    185.86 o 
  -4   5   7    10103.85     9976.99    248.66 o 
  -3   5   7     5018.39     5030.28     32.25 o 
  -2   5   7    17673.70    17512.92    276.18 o 
  -1   5   7    13793.38    13724.62    185.57 o 
   0   5   7    15541.49    15081.91     85.88 o 
   1   5   7     7434.03     7406.77     81.51 o 
   2   5   7     9854.44     9887.96    116.12 o 
   3   5   7     3664.87     3849.72     24.88 o 
   4   5   7     1064.30     1065.45     15.38 o 
   5   5   7     1625.38     1585.57     23.53 o 
   6   5   7      392.22      402.66     14.45 o 
   7   5   7     1395.50     1394.72     22.46 o 
   8   5   7      161.02      175.08     14.51 o 
   9   5   7      310.35      354.60     14.09 o 
  10   5   7        8.13       25.27     14.95 o 
  11   5   7       44.23       69.91     19.50 o 
 -13   6   7       36.63       72.51     20.91 o 
 -12   6   7      440.19      475.51     38.18 o 
 -11   6   7       84.21       79.66     21.80 o 
 -10   6   7        4.05       -7.79     20.47 o 
  -9   6   7       77.42      106.83     22.33 o 
  -8   6   7     1075.41     1031.04     25.76 o 
  -7   6   7        0.93       29.71     27.15 o 
  -6   6   7     2370.10     2246.02     76.75 o 
  -5   6   7        3.46       31.09     24.08 o 
  -4   6   7     1527.78     1455.48     40.40 o 
  -3   6   7      123.34      122.50     22.75 o 
  -2   6   7      131.78      195.82     21.09 o 
  -1   6   7     6143.61     6279.89     65.66 o 
   0   6   7      404.06      409.94     18.46 o 
   1   6   7     6437.20     6435.56     84.26 o 
   2   6   7     6871.76     6811.20     67.70 o 
   3   6   7    16222.43    16462.87    222.17 o 
   4   6   7     3278.54     3312.30     45.23 o 
   5   6   7     3824.24     3922.54     33.62 o 
   6   6   7       39.56       41.60     14.77 o 
   7   6   7     5511.49     5481.67    117.77 o 
   8   6   7        1.57      336.63    140.53 o 
   9   6   7     1495.67     1516.87     36.02 o 
  10   6   7      105.54      109.06     16.96 o 
  11   6   7      989.33      875.72    153.73 o 
 -13   7   7      544.87      544.77     21.24 o 
 -12   7   7      711.01      737.68     20.35 o 
 -11   7   7      832.41      822.32     36.41 o 
 -10   7   7     1501.88     1522.20     22.94 o 
  -9   7   7      645.88      699.84     59.11 o 
  -8   7   7     2872.14     2724.07    103.91 o 
  -7   7   7     4765.35     4464.85    165.19 o 
  -6   7   7     4294.28     3992.52    201.81 o 
  -5   7   7     5346.38     5209.28    191.79 o 
  -4   7   7      275.55      264.06     25.60 o 
  -3   7   7    13390.43    12426.22    396.91 o 
  -2   7   7       15.30       73.99     23.35 o 
  -1   7   7    21727.54    21599.48    339.56 o 
   0   7   7       25.55       38.35     19.21 o 
   1   7   7    10795.58    10735.71     98.48 o 
   2   7   7      311.29      347.90     16.50 o 
   3   7   7     2024.55     2001.62     29.61 o 
   4   7   7     1786.62     1806.06     16.74 o 
   5   7   7      147.68      208.13     17.10 o 
   6   7   7     1381.77     1480.49     39.91 o 
   7   7   7      108.80      144.34     23.67 o 
   8   7   7     1241.81     1242.56    148.64 o 
   9   7   7      105.51      162.61     22.09 o 
  10   7   7      204.27      244.07     15.36 o 
 -12   8   7       92.92      115.24     29.80 o 
 -11   8   7      118.50      141.54     22.54 o 
 -10   8   7       25.34       39.31     20.97 o 
  -9   8   7        5.40        4.16     37.22 o 
  -8   8   7      267.52      251.54     25.32 o 
  -7   8   7      914.87      870.71     28.29 o 
  -6   8   7      572.46      546.84     24.90 o 
  -5   8   7      751.25      796.32     31.81 o 
  -4   8   7     1172.28     1045.55     31.16 o 
  -3   8   7       49.39       77.60     23.11 o 
  -2   8   7     5551.34     5446.21    127.58 o 
  -1   8   7      508.43      542.08     23.19 o 
   0   8   7     1304.01     1592.75    163.72 o 
   1   8   7     2777.70     2768.79     20.46 o 
   2   8   7        2.54      701.65    297.00 o 
   3   8   7     3318.34     3290.15     41.51 o 
   4   8   7       99.96      113.69     16.62 o 
   5   8   7     7079.63     6963.64    138.27 o 
   6   8   7     2085.64     2115.51    206.47 o 
   7   8   7      551.56      599.95     23.11 o 
   8   8   7     1783.24     1824.19     33.90 o 
   9   8   7       70.05      118.97     16.16 o 
  10   8   7      666.44      654.73     23.20 o 
 -12   9   7      801.60      804.01     21.27 o 
 -11   9   7      241.45      201.97     20.95 o 
 -10   9   7     1788.44     1721.64     65.44 o 
  -9   9   7      239.85      263.28     22.96 o 
  -8   9   7     4187.32     3998.98    165.83 o 
  -7   9   7       15.85       69.49     33.83 o 
  -6   9   7     4002.31     4003.00    170.02 o 
  -5   9   7      273.82      285.17     24.39 o 
  -4   9   7     3086.76     2983.07     59.37 o 
  -3   9   7      982.59      989.43     22.59 o 
  -2   9   7     1989.62     1919.43     59.40 o 
  -1   9   7     5602.23     5465.39    141.41 o 
   0   9   7     4586.77     4535.00     35.41 o 
   1   9   7     1873.26     1932.05     19.54 o 
   2   9   7     3980.84     4012.00     20.77 o 
   3   9   7       18.10       48.40     17.48 o 
   4   9   7     3571.58     3548.38     59.05 o 
   5   9   7      560.31      574.40     52.02 o 
   6   9   7     1645.81     1621.65     17.76 o 
   7   9   7      587.35      625.00     27.12 o 
   8   9   7      306.57      353.38     16.33 o 
   9   9   7      167.17      191.51     19.24 o 
 -11  10   7      224.55      253.70     20.26 o 
 -10  10   7        5.88       64.07     35.67 o 
  -9  10   7        0.63       42.90     25.15 o 
  -8  10   7        6.42       35.82     22.10 o 
  -7  10   7      807.21      770.46     30.35 o 
  -6  10   7      101.89      117.43     23.09 o 
  -5  10   7     4755.23     4553.93    147.25 o 
  -4  10   7      839.38      805.78     21.86 o 
  -3  10   7     1212.10     1151.82     25.18 o 
  -2  10   7     1858.97     1800.32     50.13 o 
  -1  10   7        2.54      102.78     41.76 o 
   0  10   7      575.79      571.60     15.69 o 
   1  10   7     1153.57     1149.27     17.20 o 
   2  10   7     2915.56     2979.42     19.85 o 
   3  10   7       80.64       80.67     19.88 o 
   4  10   7     2936.18     2896.69     57.12 o 
   5  10   7      124.08      137.34     15.90 o 
   6  10   7     1730.07     1780.34     42.91 o 
   7  10   7      103.80      130.67     16.18 o 
   8  10   7      318.50      305.84     15.59 o 
   9  10   7      414.55      404.42     21.50 o 
 -10  11   7       93.82      138.60     39.94 o 
  -9  11   7     2282.99     2178.99     49.45 o 
  -8  11   7      197.42      213.15     21.63 o 
  -7  11   7     2221.37     2125.10     88.37 o 
  -6  11   7      391.99      423.94     39.43 o 
  -5  11   7     3758.45     3593.66    118.06 o 
  -4  11   7     2178.95     2115.51     57.60 o 
  -3  11   7      129.51      148.01     18.85 o 
  -2  11   7     3999.12     4104.48     81.75 o 
  -1  11   7       87.19      163.63     17.10 o 
   0  11   7     1546.54     1607.23     19.30 o 
   1  11   7        2.39       15.10     16.59 o 
   2  11   7      997.73     1030.78     19.14 o 
   3  11   7     2315.74     2275.54     22.19 o 
   4  11   7      622.08      622.73     17.67 o 
   5  11   7     1491.05     1484.23     36.21 o 
   6  11   7      305.14      332.79     20.21 o 
   7  11   7     1194.37     1199.55     35.89 o 
   8  11   7        0.06        5.69     15.19 o 
 -10  12   7       68.25       86.29     20.16 o 
  -9  12   7       86.74      111.35     40.30 o 
  -8  12   7        2.85       29.24     17.56 o 
  -7  12   7      398.37      368.75     21.61 o 
  -6  12   7      142.43      164.26     52.96 o 
  -5  12   7     1143.12     1085.70     77.28 o 
  -4  12   7      395.03      408.85     23.16 o 
  -3  12   7     1219.18     1282.92     36.34 o 
  -2  12   7        8.07       31.63     19.98 o 
  -1  12   7      465.39      535.47     17.87 o 
   0  12   7      582.37      553.51     17.66 o 
   1  12   7      114.46      123.34     16.86 o 
   2  12   7      102.06      124.31     24.89 o 
   3  12   7       35.85       68.19     17.81 o 
   4  12   7      162.84      207.25     16.46 o 
   5  12   7      107.69      222.94     63.96 o 
   6  12   7      229.46      238.98     20.08 o 
   7  12   7      634.00      570.17     33.51 o 
  -9  13   7     1140.88     1074.87     34.24 o 
  -8  13   7      492.77      533.66     18.00 o 
  -7  13   7     1417.11     1374.55     64.93 o 
  -6  13   7       66.79       87.81     19.70 o 
  -5  13   7      565.32      574.10     22.10 o 
  -4  13   7       96.44      105.21     22.72 o 
  -3  13   7      684.08      737.37     30.73 o 
  -2  13   7        1.81       50.43     17.88 o 
  -1  13   7      140.41      183.64     18.58 o 
   0  13   7      152.56      178.71     17.79 o 
   1  13   7      658.08      681.55     18.76 o 
   2  13   7      237.04      262.16     18.49 o 
   3  13   7      530.38      603.51     33.89 o 
   4  13   7      278.85      288.79     16.90 o 
   5  13   7      643.38      648.92     19.48 o 
   6  13   7      947.18      959.88     34.39 o 
  -7  14   7      106.88      127.30     18.53 o 
  -6  14   7      891.64      891.08     28.25 o 
  -5  14   7      305.24      304.84     19.69 o 
  -4  14   7      508.85      537.25     21.11 o 
  -3  14   7      104.27      148.64     22.18 o 
  -2  14   7      514.61      528.39     18.97 o 
  -1  14   7       59.73      100.46     18.23 o 
   0  14   7        0.64       36.67     17.55 o 
   1  14   7      338.10      376.15     19.22 o 
   2  14   7        6.12       33.62     18.27 o 
   3  14   7      208.68      262.69     19.44 o 
   4  14   7       47.55      117.78     16.88 o 
   5  14   7      227.82      236.87     17.98 o 
  -6  15   7      943.16      941.67     25.03 o 
  -5  15   7       99.89      127.42     19.77 o 
  -4  15   7      297.51      352.45     35.49 o 
  -3  15   7       54.89       10.85     23.21 o 
  -2  15   7       40.75       53.51     19.01 o 
  -1  15   7       14.81        8.31     20.62 o 
   0  15   7       96.69      104.34     29.06 o 
   1  15   7       54.51       78.13     18.44 o 
   2  15   7      274.37      285.72     23.11 o 
   3  15   7       86.98      124.03     17.85 o 
   4  15   7      441.32      427.63     17.44 o 
  -3  16   7        4.81        7.16     20.85 o 
  -2  16   7       72.44       86.96     22.06 o 
  -1  16   7       51.36       69.45     21.35 o 
   0  16   7      171.80      184.28     23.07 o 
   1  16   7        2.24       15.90     18.57 o 
 -14   0   8      499.19      509.59     35.32 o 
 -12   0   8      918.16      969.99     27.09 o 
 -10   0   8        6.38       28.94     32.27 o 
  -8   0   8      793.02      866.00     35.51 o 
  -6   0   8      989.95     1030.99     37.61 o 
  -4   0   8     1317.28     1312.33     35.04 o 
  -2   0   8     1319.78     1301.31     27.58 o 
   0   0   8     1030.90      894.13     24.87 o 
   2   0   8     1989.98     1923.07     26.73 o 
   4   0   8     5372.22     5443.35     76.94 o 
   6   0   8      584.96      603.59     21.71 o 
   8   0   8     4143.95     4053.85     70.83 o 
  10   0   8      475.16      525.48     18.64 o 
 -14   1   8      222.66      187.09     19.55 o 
 -13   1   8      207.99      244.84     26.00 o 
 -12   1   8     1311.77     1304.50     21.76 o 
 -11   1   8      834.71      815.99     22.74 o 
 -10   1   8     2007.18     2037.35     65.28 o 
  -9   1   8      225.95      250.67     22.95 o 
  -8   1   8     4243.64     4288.40     40.31 o 
  -7   1   8     1920.00     2078.59     64.51 o 
  -6   1   8     1600.36     1662.28     26.72 o 
  -5   1   8      108.99      148.39     22.88 o 
  -4   1   8       28.03       34.52     20.31 o 
  -3   1   8     3371.97     3509.32     26.13 o 
  -2   1   8     3114.31     3160.33     49.85 o 
  -1   1   8     1644.36     1738.73     21.89 o 
   0   1   8     1520.63     1462.23     18.44 o 
   1   1   8      613.02      636.29     17.49 o 
   2   1   8       41.65       49.60     15.93 o 
   3   1   8     2172.99     2315.37     28.46 o 
   4   1   8     6342.72     6537.87     31.34 o 
   5   1   8     1170.03     1194.77     14.52 o 
   6   1   8     5622.72     5590.34     34.29 o 
   7   1   8       27.79       36.74     15.80 o 
   8   1   8     1321.11     1292.05     17.25 o 
   9   1   8      133.08      151.00     12.83 o 
  10   1   8      323.23      338.91     15.16 o 
  11   1   8        7.12       49.57     15.13 o 
 -14   2   8      315.08      321.47     19.06 o 
 -13   2   8      187.85      247.53     18.44 o 
 -12   2   8      498.49      519.65     64.22 o 
 -11   2   8      323.90      303.08     52.13 o 
 -10   2   8      249.33      389.06     44.64 o 
  -9   2   8       38.75       67.91     26.06 o 
  -8   2   8      366.30      364.37     38.87 o 
  -7   2   8      705.73      728.18     47.90 o 
  -6   2   8     1982.76     1963.68     41.73 o 
  -5   2   8     2873.05     2972.44     65.08 o 
  -4   2   8      815.80      807.65     21.88 o 
  -3   2   8      207.93      226.21     19.96 o 
  -2   2   8     3248.26     3319.85     41.40 o 
  -1   2   8      125.13      172.98     17.82 o 
   0   2   8      689.34      658.08     17.68 o 
   1   2   8     1697.50     1740.88     18.85 o 
   2   2   8     4069.21     4122.80     22.02 o 
   3   2   8      945.44      957.86     17.77 o 
   4   2   8     2338.22     2416.51     52.55 o 
   5   2   8      331.91      369.39     14.39 o 
   6   2   8       50.99       74.43     13.87 o 
   7   2   8       93.40      127.31     20.72 o 
   8   2   8      106.16      280.38     79.12 o 
   9   2   8      485.83      528.27     13.77 o 
  10   2   8      721.60      677.38     14.53 o 
  11   2   8      277.51      279.94     22.17 o 
 -13   3   8      479.22      453.92     18.21 o 
 -12   3   8        2.16       12.71     22.50 o 
 -11   3   8     2326.98     2320.49     35.78 o 
 -10   3   8      586.65      626.63     23.83 o 
  -9   3   8     2515.13     2478.29     36.60 o 
  -8   3   8      321.44      334.92     24.17 o 
  -7   3   8     2664.08     2694.17    158.80 o 
  -6   3   8        1.31       15.75     26.01 o 
  -5   3   8      513.64      495.70     27.70 o 
  -4   3   8     1874.39     1921.08     24.20 o 
  -3   3   8      136.16      209.39     18.91 o 
  -2   3   8     2009.17     1935.81     39.77 o 
  -1   3   8      139.31      149.16     17.91 o 
   0   3   8       25.28       20.53     22.30 o 
   1   3   8     2115.99     2185.62     19.79 o 
   2   3   8      295.67      348.77     17.10 o 
   3   3   8     2257.89     2271.79     20.92 o 
   4   3   8      546.25      610.93     14.73 o 
   5   3   8     3551.19     3607.57     24.06 o 
   6   3   8     1424.22     1423.41     15.08 o 
   7   3   8     2506.54     2522.52     28.97 o 
   8   3   8      312.57      320.25     14.07 o 
   9   3   8     1065.72     1115.99     30.91 o 
  10   3   8        8.40       49.06     16.94 o 
  11   3   8        1.08       33.31     16.41 o 
 -13   4   8      536.41      573.36     36.17 o 
 -12   4   8       14.05       62.14     21.11 o 
 -11   4   8      404.84      497.29     19.75 o 
 -10   4   8        2.40       20.41     25.39 o 
  -9   4   8      122.99      159.95     25.58 o 
  -8   4   8       29.28       41.25     24.70 o 
  -7   4   8     1625.82     1659.15     33.36 o 
  -6   4   8      117.74      118.47     25.06 o 
  -5   4   8     1352.18     1279.23     24.54 o 
  -4   4   8       54.05       80.24     24.69 o 
  -3   4   8      260.63      282.89     20.12 o 
  -2   4   8      200.31      228.51     19.07 o 
  -1   4   8       53.93     1188.33    548.16 o 
   0   4   8     1370.75     1456.42     18.98 o 
   1   4   8     5638.35     5626.19     47.67 o 
   2   4   8     3031.28     3068.33     42.44 o 
   3   4   8     3075.68     3024.98     18.10 o 
   4   4   8     3753.88     3770.44     19.34 o 
   5   4   8      499.41      554.10     14.25 o 
   6   4   8      162.52      175.31     14.01 o 
   7   4   8       58.19       68.29     12.77 o 
   8   4   8       40.81       79.36     13.65 o 
   9   4   8      687.62      684.28     27.66 o 
  10   4   8       26.12       40.28     15.33 o 
  11   4   8      329.18      335.73     16.35 o 
 -13   5   8      138.22      132.54     18.26 o 
 -12   5   8      174.85      222.17     24.35 o 
 -11   5   8      513.37      493.60     19.22 o 
 -10   5   8     1143.12     1091.38     39.40 o 
  -9   5   8     1362.92     1426.95     26.58 o 
  -8   5   8     2158.74     2133.41     27.88 o 
  -7   5   8     1758.75     1722.40     53.81 o 
  -6   5   8      715.14      688.10     28.08 o 
  -5   5   8       42.29       95.20     23.26 o 
  -4   5   8      627.21      569.14     22.43 o 
  -3   5   8     2354.61     2259.41     44.13 o 
  -2   5   8     1173.87     1134.47     29.16 o 
  -1   5   8     3951.46     3916.81     61.56 o 
   0   5   8     3037.20     3174.04     40.63 o 
   1   5   8      167.58      223.07     17.33 o 
   2   5   8      107.01      123.91     16.87 o 
   3   5   8     3207.98     3325.11     24.66 o 
   4   5   8      230.50      257.17     15.52 o 
   5   5   8     1599.44     1605.09     21.50 o 
   6   5   8        2.68       54.79     14.53 o 
   7   5   8     2620.57     2610.16     28.97 o 
   8   5   8      271.81      303.73     22.56 o 
   9   5   8     1171.43     1180.70     15.86 o 
  10   5   8        6.02       30.68     19.53 o 
  11   5   8      101.49      104.97     20.20 o 
 -13   6   8      305.96      325.54     30.49 o 
 -12   6   8      125.60      143.26     21.15 o 
 -11   6   8      147.49      200.91     20.90 o 
 -10   6   8        0.30       30.37     21.85 o 
  -9   6   8        8.39       32.55     22.04 o 
  -8   6   8      324.55      346.31     28.02 o 
  -7   6   8     1491.21     1464.55     34.66 o 
  -6   6   8       10.33       32.71     27.30 o 
  -5   6   8      186.94      201.14     24.57 o 
  -4   6   8      331.44      367.00     23.35 o 
  -3   6   8      725.44      808.10     26.46 o 
  -2   6   8       53.23       82.38     20.17 o 
  -1   6   8     3067.62     3242.15     43.80 o 
   0   6   8     1809.02     1819.02     20.10 o 
   1   6   8     7121.19     7126.08     26.41 o 
   2   6   8       10.91       54.50     15.42 o 
   3   6   8     4648.89     4764.18     44.18 o 
   4   6   8        8.34       50.97     15.23 o 
   5   6   8     1700.38     1761.03     20.82 o 
   6   6   8      118.64      139.82     13.86 o 
   7   6   8      224.84      239.09     14.70 o 
   8   6   8        9.69       27.02     15.00 o 
   9   6   8       59.49       75.00     14.89 o 
  10   6   8      228.12      246.57     16.46 o 
 -12   7   8      631.89      677.92     23.29 o 
 -11   7   8      118.24      149.20     24.27 o 
 -10   7   8     1187.08     1185.57     70.07 o 
  -9   7   8        1.67      100.56     29.85 o 
  -8   7   8      741.46      802.15     46.62 o 
  -7   7   8      910.73      917.52     42.57 o 
  -6   7   8       14.12       22.05     27.01 o 
  -5   7   8       40.67       46.09     25.25 o 
  -4   7   8       58.41      115.78     28.27 o 
  -3   7   8     4452.99     4234.72     97.89 o 
  -2   7   8       33.09       18.45     20.08 o 
  -1   7   8     6268.61     6238.98     82.55 o 
   0   7   8      222.70      230.93     18.31 o 
   1   7   8     2380.80     2328.34     32.29 o 
   2   7   8       93.36      135.99     15.17 o 
   3   7   8      996.81      985.99     16.11 o 
   4   7   8      980.10     1009.17     18.71 o 
   5   7   8      310.43      297.46     13.96 o 
   6   7   8     2722.56     2734.54     33.97 o 
   7   7   8      468.51      460.61     16.95 o 
   8   7   8      543.90      567.94     25.56 o 
   9   7   8      138.93      182.40     19.45 o 
  10   7   8      143.18      124.84     30.25 o 
 -12   8   8      266.78      300.58     24.47 o 
 -11   8   8        3.13       52.83     19.77 o 
 -10   8   8      277.80      313.94     23.38 o 
  -9   8   8        4.01       58.26     23.25 o 
  -8   8   8        5.56       -2.89     23.66 o 
  -7   8   8      230.63      269.43     26.49 o 
  -6   8   8      116.34      111.85     32.21 o 
  -5   8   8      153.32      158.41     26.41 o 
  -4   8   8      195.85      290.88     52.89 o 
  -3   8   8       34.50       33.09     27.90 o 
  -2   8   8      419.75      391.11     21.58 o 
  -1   8   8     1514.49     1553.99     25.27 o 
   0   8   8     2779.08     2680.65     48.97 o 
   1   8   8     1698.50     1661.93     17.59 o 
   2   8   8     4102.42     4113.80     57.02 o 
   3   8   8     2564.60     2518.72     21.01 o 
   4   8   8     1080.99     1139.19     18.35 o 
   5   8   8      585.39      618.55     16.81 o 
   6   8   8      131.19      143.11     16.69 o 
   7   8   8      156.94      205.65     28.13 o 
   8   8   8        2.38      -15.55     21.03 o 
   9   8   8       17.92       22.73     15.64 o 
  10   8   8      108.82       89.81     29.51 o 
 -11   9   8      254.32      233.78     21.87 o 
 -10   9   8      218.15      264.05     50.18 o 
  -9   9   8      148.36      162.83     22.72 o 
  -8   9   8       48.24       98.59     23.03 o 
  -7   9   8      488.51      486.43     24.00 o 
  -6   9   8       37.48       81.31     23.76 o 
  -5   9   8     2706.52     2590.29     92.63 o 
  -4   9   8     2355.89     2334.60     50.77 o 
  -3   9   8     2544.36     2572.46     66.61 o 
  -2   9   8     2890.40     2812.56     60.94 o 
  -1   9   8     1291.79     1262.88     42.12 o 
   0   9   8      513.53      495.21     17.96 o 
   1   9   8      249.03      273.34     17.14 o 
   2   9   8        5.13       42.82     16.20 o 
   3   9   8      190.61      278.58     38.68 o 
   4   9   8     1290.90     1300.29     18.08 o 
   5   9   8      492.84      508.12     30.21 o 
   6   9   8     1193.10     1203.55    114.90 o 
   7   9   8       45.79       77.64     18.24 o 
   8   9   8      497.61      554.11     16.26 o 
   9   9   8       83.38      119.73     15.93 o 
 -11  10   8       33.93       79.34     21.50 o 
 -10  10   8        0.85       71.16     17.95 o 
  -9  10   8      290.57      295.39     22.27 o 
  -8  10   8      146.98      162.68     36.92 o 
  -7  10   8      331.16      352.77     28.83 o 
  -6  10   8       71.69       83.25     31.34 o 
  -5  10   8      287.17      205.00     23.79 o 
  -4  10   8       30.96       29.68     20.72 o 
  -3  10   8      419.56      430.55     19.88 o 
  -2  10   8     2171.55     2157.06     65.81 o 
  -1  10   8      201.74      232.89     19.23 o 
   0  10   8     4048.81     3986.32     34.23 o 
   1  10   8      203.39      221.64     21.80 o 
   2  10   8     2615.33     2635.52     27.34 o 
   3  10   8      683.58      727.87     23.52 o 
   4  10   8     2164.65     2264.19     37.05 o 
   5  10   8       29.78       32.41     20.59 o 
   6  10   8      978.84     1042.00     22.59 o 
   7  10   8       10.70       18.05     15.21 o 
   8  10   8        1.87      -15.80     15.80 o 
 -10  11   8      102.09      152.27     19.33 o 
  -9  11   8      163.89      186.04     21.66 o 
  -8  11   8       12.74       58.99     24.32 o 
  -7  11   8       53.85       69.13     21.93 o 
  -6  11   8      677.20      680.86     64.52 o 
  -5  11   8      125.20      162.78     36.94 o 
  -4  11   8     3073.82     2977.40     86.37 o 
  -3  11   8       32.14       48.68     19.52 o 
  -2  11   8     1134.47     1232.76     28.90 o 
  -1  11   8      242.61      272.24     17.70 o 
   0  11   8     1798.58     1874.98     24.27 o 
   1  11   8       18.75       25.95     17.27 o 
   2  11   8      832.21      914.89     22.65 o 
   3  11   8      110.27      165.43     38.65 o 
   4  11   8        3.10       39.09     15.09 o 
   5  11   8      403.96      423.81     16.62 o 
   6  11   8      752.05      715.63     18.11 o 
   7  11   8      638.86      651.92     16.47 o 
   8  11   8      187.78      177.79     16.29 o 
  -9  12   8      139.98      117.11     18.99 o 
  -8  12   8       50.20       93.06     28.50 o 
  -7  12   8       22.82       79.57     28.25 o 
  -6  12   8      508.26      476.43     22.45 o 
  -5  12   8       50.73       55.85     23.37 o 
  -4  12   8      455.26      464.06     19.70 o 
  -3  12   8      138.95      179.31     18.53 o 
  -2  12   8        1.46       15.70     16.64 o 
  -1  12   8     1051.62     1066.46     21.59 o 
   0  12   8     1044.99     1065.56     17.94 o 
   1  12   8     2193.88     2194.33     40.63 o 
   2  12   8      977.93     1029.13     24.49 o 
   3  12   8     1294.07     1351.89     18.00 o 
   4  12   8      200.40      229.45     25.10 o 
   5  12   8     1065.82     1085.80     18.04 o 
   6  12   8       11.31        7.27     17.08 o 
   7  12   8       82.72      134.62     16.85 o 
  -8  13   8        5.81      -15.99     32.27 o 
  -7  13   8       78.73       97.30     19.35 o 
  -6  13   8      274.91      285.00     34.91 o 
  -5  13   8      384.81      386.27     23.19 o 
  -4  13   8      774.25      839.00     26.88 o 
  -3  13   8     1184.91     1216.43     52.60 o 
  -2  13   8      584.08      644.31     18.99 o 
  -1  13   8      541.06      593.93     17.41 o 
   0  13   8      434.25      468.53     25.24 o 
   1  13   8      220.84      257.51     16.33 o 
   2  13   8      305.44      358.42     17.34 o 
   3  13   8      186.14      186.64     16.77 o 
   4  13   8       11.31       32.44     16.86 o 
   5  13   8      276.70      295.44     21.63 o 
   6  13   8       19.73       65.59     17.88 o 
  -7  14   8       71.51       63.56     20.08 o 
  -6  14   8      959.77      912.40     22.65 o 
  -5  14   8       35.30       55.17     20.85 o 
  -4  14   8      466.59      469.89     23.36 o 
  -3  14   8        1.63       25.30     22.09 o 
  -2  14   8      367.05      411.63     18.84 o 
  -1  14   8      170.73      206.15     17.73 o 
   0  14   8      389.35      400.38     17.22 o 
   1  14   8     1058.48     1085.02     32.69 o 
   2  14   8      348.28      372.03     17.63 o 
   3  14   8     2135.60     2151.04     47.23 o 
   4  14   8      119.48      150.47     17.44 o 
   5  14   8      385.89      453.48     17.00 o 
  -5  15   8      200.20      220.71     26.77 o 
  -4  15   8       14.06       64.89     25.29 o 
  -3  15   8      644.52      562.73     42.44 o 
  -2  15   8       16.28       15.29     18.11 o 
  -1  15   8      921.01      960.55     50.42 o 
   0  15   8       12.11       41.71     24.52 o 
   1  15   8      668.21      708.25     23.32 o 
   2  15   8        0.13        9.45     17.48 o 
   3  15   8        0.18       26.73     18.02 o 
  -2  16   8      145.19      154.44     20.15 o 
  -1  16   8        0.69       19.37     23.15 o 
 -13   0   9     1210.60     1291.74     38.58 o 
 -11   0   9     1767.12     1895.66     36.77 o 
  -9   0   9      368.63      421.64     31.25 o 
  -7   0   9      130.44      198.38     53.59 o 
  -5   0   9       27.64       87.03     29.42 o 
  -3   0   9     9243.86     9440.53    213.49 o 
  -1   0   9    12706.00    11961.87     84.93 o 
   1   0   9    23009.62    23158.25    564.54 o 
   3   0   9     6894.32     6759.01     64.82 o 
   5   0   9      273.24      234.57     19.89 o 
   7   0   9      187.30      193.17     34.10 o 
   9   0   9       67.15       50.68     22.17 o 
  11   0   9      624.93      611.26     92.33 o 
 -14   1   9       18.48       24.32     23.29 o 
 -13   1   9      451.01      487.10     25.96 o 
 -12   1   9        1.69       15.15     29.44 o 
 -11   1   9     1643.05     1717.71     25.61 o 
 -10   1   9      728.02      791.44     37.75 o 
  -9   1   9     2540.44     2569.31     28.41 o 
  -8   1   9       70.44      271.77    119.75 o 
  -7   1   9      861.91      860.93     24.59 o 
  -6   1   9     1126.11     1180.15     45.46 o 
  -5   1   9       33.71       31.64     22.89 o 
  -4   1   9       73.12       94.36     19.50 o 
  -3   1   9      312.49      352.41     19.71 o 
  -2   1   9      161.68      192.05     18.33 o 
  -1   1   9      204.50      225.01     17.37 o 
   0   1   9      551.24      537.91     16.53 o 
   1   1   9     4971.96     5133.20     52.59 o 
   2   1   9     4678.47     4616.77     22.23 o 
   3   1   9    17868.78    17955.85    103.00 o 
   4   1   9     3535.34     3638.31     38.30 o 
   5   1   9    15947.90    15894.87     60.87 o 
   6   1   9      750.88      781.05     22.07 o 
   7   1   9     5263.95     5212.35     20.75 o 
   8   1   9      477.55      497.94     14.86 o 
   9   1   9     2573.82     2512.00     40.18 o 
  10   1   9      609.76      574.75     12.93 o 
  11   1   9      394.14      373.89     15.26 o 
 -13   2   9      541.96      631.68     19.28 o 
 -12   2   9     1148.35     1210.79    146.05 o 
 -11   2   9      567.95      503.41    105.55 o 
 -10   2   9     1332.06     1448.64     34.65 o 
  -9   2   9       13.51        9.39     25.70 o 
  -8   2   9     1844.72     1878.38     37.92 o 
  -7   2   9      197.63      196.24     33.05 o 
  -6   2   9      342.36      364.29     23.21 o 
  -5   2   9        5.21        3.68     21.97 o 
  -4   2   9      902.92      855.45     20.27 o 
  -3   2   9     2613.91     2823.76     31.72 o 
  -2   2   9    15180.75    15071.19    148.84 o 
  -1   2   9     4958.97     4878.72     64.97 o 
   0   2   9    10715.83    10849.06    117.12 o 
   1   2   9     9739.45     9886.54     40.20 o 
   2   2   9     4800.03     4572.96     57.12 o 
   3   2   9     4734.80     4693.97     23.20 o 
   4   2   9     2393.99     2377.77     17.81 o 
   5   2   9      321.39      312.09     14.12 o 
   6   2   9      479.92      471.80     13.65 o 
   7   2   9      333.96      319.90     13.68 o 
   8   2   9      277.33      275.67     13.53 o 
   9   2   9      194.91      241.23     13.51 o 
  10   2   9      339.36      309.47     13.05 o 
  11   2   9      222.20      232.59     14.14 o 
 -13   3   9       94.81      125.16     17.99 o 
 -12   3   9      813.53      882.17     18.72 o 
 -11   3   9      686.70      738.20     25.57 o 
 -10   3   9      950.05     1035.07     24.96 o 
  -9   3   9      432.58      475.93     24.63 o 
  -8   3   9     1523.27     1548.53     25.84 o 
  -7   3   9        0.71       23.91     45.17 o 
  -6   3   9       10.16       43.78     23.14 o 
  -5   3   9      104.50      121.98     25.27 o 
  -4   3   9      842.41      887.16     27.29 o 
  -3   3   9     1021.81     1003.34     21.91 o 
  -2   3   9     1660.59     1705.75     19.46 o 
  -1   3   9      701.23      695.14     23.12 o 
   0   3   9     1660.32     1681.93     45.73 o 
   1   3   9      185.45      213.10     17.37 o 
   2   3   9     8597.46     8445.32     28.05 o 
   3   3   9     1846.19     1865.85     18.07 o 
   4   3   9    10433.69    10491.85     76.62 o 
   5   3   9      367.77      402.73     13.75 o 
   6   3   9    15542.09    15253.80    129.64 o 
   7   3   9       21.29       58.07     13.14 o 
   8   3   9     4646.98     4644.26     46.58 o 
   9   3   9        4.39       31.67     13.07 o 
  10   3   9     1351.87     1355.93     20.44 o 
  11   3   9       10.16       15.00     17.31 o 
 -13   4   9       73.62      102.17     20.99 o 
 -12   4   9     1388.38     1508.14     26.61 o 
 -11   4   9      218.77      231.48     20.68 o 
 -10   4   9      212.85      248.95     23.87 o 
  -9   4   9     1096.40     1106.53     29.52 o 
  -8   4   9      160.17      158.07     24.50 o 
  -7   4   9     4735.83     4694.98     69.81 o 
  -6   4   9        4.56       77.17     23.70 o 
  -5   4   9     1813.25     1748.76     24.51 o 
  -4   4   9     1801.68     1820.30     34.15 o 
  -3   4   9      984.21      964.23     20.37 o 
  -2   4   9     1824.74     1811.97     20.62 o 
  -1   4   9      362.67      308.04     17.39 o 
   0   4   9    14248.90    14009.45    160.62 o 
   1   4   9      148.13      148.05     16.85 o 
   2   4   9     4430.37     4315.51     32.52 o 
   3   4   9       21.40       59.68     16.61 o 
   4   4   9     3519.29     3512.63     30.16 o 
   5   4   9      780.49      795.68     14.01 o 
   6   4   9       18.94       32.79     13.33 o 
   7   4   9       23.34       52.66     16.44 o 
   8   4   9      559.00      594.84     14.11 o 
   9   4   9      219.58      244.86     13.32 o 
  10   4   9      375.01      363.76     17.99 o 
 -13   5   9        0.77       60.72     18.96 o 
 -12   5   9      697.81      746.69     29.76 o 
 -11   5   9        0.89       51.01     20.62 o 
 -10   5   9     1661.46     1782.75     25.92 o 
  -9   5   9      542.61      551.81     24.74 o 
  -8   5   9     1345.27     1428.98     26.38 o 
  -7   5   9     1123.72     1105.45     27.01 o 
  -6   5   9       79.00       91.79     24.04 o 
  -5   5   9     1277.47     1411.94     95.20 o 
  -4   5   9     1392.07     1429.11     26.56 o 
  -3   5   9     1137.28     1013.13     27.23 o 
  -2   5   9     1334.57     1354.35     25.96 o 
  -1   5   9     3653.42     3492.47     43.39 o 
   0   5   9     1630.90     1676.42     18.96 o 
   1   5   9     5066.89     4968.19     34.21 o 
   2   5   9     2391.39     2388.34     19.60 o 
   3   5   9     2246.14     2264.91     22.47 o 
   4   5   9     6434.28     6386.43     81.88 o 
   5   5   9     2167.76     2289.75     23.27 o 
   6   5   9     7667.03     7541.59     93.19 o 
   7   5   9     2178.64     2219.16     15.69 o 
   8   5   9     2058.35     2013.76     29.00 o 
   9   5   9     1346.32     1378.16     22.60 o 
  10   5   9      254.00      279.22     14.98 o 
 -13   6   9      439.16      482.27     20.60 o 
 -12   6   9       16.65       45.85     20.32 o 
 -11   6   9     1525.92     1578.94     77.84 o 
 -10   6   9        5.33       17.90     23.77 o 
  -9   6   9      342.25      341.33     25.40 o 
  -8   6   9      355.83      354.10     23.71 o 
  -7   6   9     2675.03     2700.93     70.83 o 
  -6   6   9     1505.49     1425.21     47.57 o 
  -5   6   9     2438.54     2368.62     69.41 o 
  -4   6   9     2713.19     2660.30     61.18 o 
  -3   6   9     6944.17     6891.21    175.42 o 
  -2   6   9     1013.86     1114.35     20.63 o 
  -1   6   9     1206.29     1090.62     19.44 o 
   0   6   9     2918.53     2845.98     35.26 o 
   1   6   9     4628.06     5126.99    595.51 o 
   2   6   9      594.83      581.10     17.41 o 
   3   6   9     5380.65     5209.63     38.01 o 
   4   6   9       78.55      114.95     15.06 o 
   5   6   9      985.33      972.46     17.61 o 
   6   6   9        7.74       35.82     14.56 o 
   7   6   9       11.81       49.13     14.26 o 
   8   6   9      702.60      719.32     15.14 o 
   9   6   9      230.18      237.77     13.78 o 
  10   6   9      658.87      659.07     20.46 o 
 -12   7   9      366.98      350.45     22.93 o 
 -11   7   9      317.89      374.35     23.12 o 
 -10   7   9      750.20      781.12     24.22 o 
  -9   7   9      467.60      493.63     24.21 o 
  -8   7   9        1.74        7.55     24.70 o 
  -7   7   9     1294.00     1341.82     40.49 o 
  -6   7   9      405.37      411.08     30.93 o 
  -5   7   9     1480.52     1414.84     25.79 o 
  -4   7   9     1852.52     1791.23     29.85 o 
  -3   7   9      190.44      228.71     25.32 o 
  -2   7   9     4005.09     3951.16     68.25 o 
  -1   7   9     2704.95     2648.13     33.09 o 
   0   7   9     3477.09     3393.59     26.17 o 
   1   7   9     2185.15     2133.70     25.85 o 
   2   7   9      292.18      308.84     15.23 o 
   3   7   9     4748.54     4789.68     65.68 o 
   4   7   9      152.42      159.57     15.23 o 
   5   7   9     4433.30     4537.71     29.40 o 
   6   7   9        3.34       28.04     18.01 o 
   7   7   9     3987.36     3976.61     51.87 o 
   8   7   9       45.12       64.54     14.95 o 
   9   7   9     1386.80     1326.77     27.03 o 
 -12   8   9      288.99      365.59     41.33 o 
 -11   8   9       55.00       85.30     20.96 o 
 -10   8   9      819.64      797.62     32.61 o 
  -9   8   9        6.75       28.89     32.30 o 
  -8   8   9     2626.80     2671.74     68.75 o 
  -7   8   9      624.61      682.84     50.84 o 
  -6   8   9     4704.39     4571.03    282.42 o 
  -5   8   9       84.26       68.67     24.96 o 
  -4   8   9     3657.50     4631.74    743.22 o 
  -3   8   9       15.36       39.84     21.32 o 
  -2   8   9       83.08      132.46     27.59 o 
  -1   8   9     2202.82     2141.07     41.33 o 
   0   8   9      300.54      340.21     20.39 o 
   1   8   9     4247.28     4207.77     65.72 o 
   2   8   9      549.79      563.23     18.82 o 
   3   8   9     1425.75     1431.66     29.80 o 
   4   8   9        3.31       24.95     14.39 o 
   5   8   9       23.56       28.72     14.37 o 
   6   8   9       15.22       50.14     15.31 o 
   7   8   9      108.39      106.91     15.07 o 
   8   8   9      590.00      607.63     15.33 o 
   9   8   9      170.25      164.67     35.94 o 
 -11   9   9      363.86      366.58     34.03 o 
 -10   9   9       24.58       37.21     25.58 o 
  -9   9   9      589.29     3747.75   1835.28 o 
  -8   9   9      361.91      348.03     40.41 o 
  -7   9   9      884.73      975.91     42.77 o 
  -6   9   9      684.88      696.10     30.01 o 
  -5   9   9      477.14      484.68     26.18 o 
  -4   9   9     1705.16     1687.51     56.13 o 
  -3   9   9      543.03      489.75     34.58 o 
  -2   9   9     2018.85     2005.20     56.25 o 
  -1   9   9      357.42      379.48     23.19 o 
   0   9   9     2063.93     2028.16     27.49 o 
   1   9   9      274.00      275.93     17.28 o 
   2   9   9     2839.16     2784.89     19.59 o 
   3   9   9      680.02      662.42     16.41 o 
   4   9   9     2128.30     2116.59     25.77 o 
   5   9   9     1195.74     1176.01     25.26 o 
   6   9   9      481.33      550.72     34.06 o 
   7   9   9      762.56      747.10     66.03 o 
   8   9   9      567.77      573.90     16.01 o 
 -11  10   9      298.10      309.39     19.33 o 
 -10  10   9      649.56      643.63     28.98 o 
  -9  10   9      867.11      822.14     23.24 o 
  -8  10   9      684.60      719.50     57.07 o 
  -7  10   9     2306.32     2396.75     49.02 o 
  -6  10   9      770.00      769.16     50.50 o 
  -5  10   9      589.63      660.41     30.18 o 
  -4  10   9     1749.99     1733.71     37.01 o 
  -3  10   9     1040.06     1019.59     37.33 o 
  -2  10   9      578.31      558.96     30.59 o 
  -1  10   9      227.34      217.66     19.87 o 
   0  10   9      450.77      450.24     18.71 o 
   1  10   9      211.34      268.44     16.55 o 
   2  10   9       72.81       96.29     16.18 o 
   3  10   9     1560.23     1623.03     17.87 o 
   4  10   9      165.28      208.38     22.08 o 
   5  10   9      129.19      135.63     15.21 o 
   6  10   9       33.37        0.19     14.85 o 
   7  10   9      332.72      387.99     22.40 o 
   8  10   9        8.63       34.13     15.22 o 
 -10  11   9      301.47      327.37     34.65 o 
  -9  11   9      163.05      226.06     33.13 o 
  -8  11   9       69.79       29.33     21.76 o 
  -7  11   9      152.26      185.25     22.30 o 
  -6  11   9      255.80      341.88     24.02 o 
  -5  11   9      955.60      951.57     32.55 o 
  -4  11   9      363.84      410.23     20.91 o 
  -3  11   9     3111.82     3037.06     59.82 o 
  -2  11   9      142.91      160.86     19.89 o 
  -1  11   9     2264.79     2342.83     35.35 o 
   0  11   9      128.01      135.91     15.64 o 
   1  11   9     1981.72     2058.30     23.74 o 
   2  11   9      877.78      896.22     21.22 o 
   3  11   9       97.61      153.59     14.75 o 
   4  11   9     1241.59     1242.79     17.77 o 
   5  11   9       27.50       23.30     15.15 o 
   6  11   9     1140.04     1124.04     32.86 o 
   7  11   9        0.37       27.60     15.69 o 
  -9  12   9      925.39      891.89     45.34 o 
  -8  12   9      369.07      412.51     35.16 o 
  -7  12   9     1437.48     1441.75     57.44 o 
  -6  12   9      177.50      225.67     34.71 o 
  -5  12   9     1432.62     1489.40     24.29 o 
  -4  12   9      311.15      333.98     20.72 o 
  -3  12   9      606.58      644.76     30.42 o 
  -2  12   9       69.97       68.87     28.67 o 
  -1  12   9      272.43      310.26     18.97 o 
   0  12   9       29.41       68.81     15.95 o 
   1  12   9        3.82       23.28     16.23 o 
   2  12   9      282.90      303.18     16.83 o 
   3  12   9       25.32       49.22     20.79 o 
   4  12   9        0.47       10.55     16.82 o 
   5  12   9       55.07       89.35     16.95 o 
   6  12   9      224.58      242.66     16.25 o 
  -8  13   9      256.42      251.42     21.89 o 
  -7  13   9      109.18      122.57     25.91 o 
  -6  13   9       55.61       88.18     21.48 o 
  -5  13   9     1053.97     1093.60     41.39 o 
  -4  13   9      425.14      432.17     29.57 o 
  -3  13   9     1467.02     1536.22     49.85 o 
  -2  13   9      507.28      554.44     24.02 o 
  -1  13   9     2552.02     2644.99     59.62 o 
   0  13   9      102.98      149.07     17.14 o 
   1  13   9      476.97      498.96     24.62 o 
   2  13   9       21.75       63.59     17.34 o 
   3  13   9      259.63      273.08     16.31 o 
   4  13   9       25.65       19.97     16.19 o 
   5  13   9      132.90      163.20     17.61 o 
  -7  14   9      148.68      148.27     20.20 o 
  -6  14   9      709.59      794.76     26.83 o 
  -5  14   9       97.25      162.39     26.20 o 
  -4  14   9      977.10      954.75     61.69 o 
  -3  14   9      119.37      121.23     23.27 o 
  -2  14   9      153.40      239.27     20.61 o 
  -1  14   9      169.35      195.36     19.26 o 
   0  14   9      103.91      147.56     17.29 o 
   1  14   9      231.80      223.10     18.06 o 
   2  14   9       93.34       99.66     21.83 o 
   3  14   9        0.54       37.25     17.12 o 
   4  14   9        1.09       34.23     16.75 o 
  -5  15   9      122.29      138.45     31.39 o 
  -4  15   9      633.82      628.10     43.52 o 
  -3  15   9       12.63       41.22     18.57 o 
  -2  15   9     1374.82     1390.03     41.23 o 
  -1  15   9        8.98       39.35     16.97 o 
   0  15   9      904.89      935.72     48.08 o 
   1  15   9      267.42      286.47     18.25 o 
   2  15   9      369.15      420.66     18.00 o 
 -12   0  10     1039.46     1084.02     27.83 o 
 -10   0  10     6882.33     6667.53    161.21 o 
  -8   0  10     9841.69     9829.41     52.43 o 
  -6   0  10    20890.76    20584.54    766.09 o 
  -4   0  10    10223.37     9608.43    273.38 o 
  -2   0  10     4539.02     4417.17     32.35 o 
   0   0  10      198.17      185.47     24.14 o 
   2   0  10     3147.95     3311.59     93.76 o 
   4   0  10     1630.69     1624.36     24.95 o 
   6   0  10      174.28      251.78     21.93 o 
   8   0  10     2622.91     2641.44     53.78 o 
  10   0  10     1608.88     1585.72     45.53 o 
 -13   1  10       82.11      101.72     20.93 o 
 -12   1  10      879.41      949.35     23.72 o 
 -11   1  10        9.45       50.01     21.73 o 
 -10   1  10     1288.29     1341.10     25.83 o 
  -9   1  10      922.57      989.91     24.67 o 
  -8   1  10      147.22      181.59     23.26 o 
  -7   1  10      348.54      365.06     22.72 o 
  -6   1  10     1873.63     1923.80     46.46 o 
  -5   1  10     1277.31     1343.83     21.61 o 
  -4   1  10     4906.96     4718.54     54.92 o 
  -3   1  10     1207.97     1261.02     20.10 o 
  -2   1  10     5286.19     4942.23     36.57 o 
  -1   1  10      786.22      769.36     17.44 o 
   0   1  10     2961.68     2977.53     30.29 o 
   1   1  10      884.13      973.65     16.56 o 
   2   1  10      123.34      142.76     16.34 o 
   3   1  10     1274.82     1285.37     42.25 o 
   4   1  10        3.56       32.51     16.21 o 
   5   1  10       56.68      102.20     14.11 o 
   6   1  10      296.90      304.57     13.18 o 
   7   1  10      104.17      139.47     18.21 o 
   8   1  10       60.02       54.06     13.23 o 
   9   1  10       52.29       86.21     12.56 o 
  10   1  10      629.02      635.32     13.27 o 
 -13   2  10      386.89      367.86     19.02 o 
 -12   2  10      555.78      439.73     91.70 o 
 -11   2  10     2444.33     2437.78     29.60 o 
 -10   2  10     1479.25     1554.96     36.29 o 
  -9   2  10     3731.51     3932.33     32.42 o 
  -8   2  10     2664.89     2733.63     40.76 o 
  -7   2  10     7030.28     6916.31     59.55 o 
  -6   2  10     3036.25     2936.23     61.01 o 
  -5   2  10     8099.54     7705.20    206.00 o 
  -4   2  10     7909.70     7756.10    112.11 o 
  -3   2  10     3687.69     3613.47     50.71 o 
  -2   2  10      905.58      889.31     18.33 o 
  -1   2  10      467.82      479.31     16.78 o 
   0   2  10      436.83      471.21     17.30 o 
   1   2  10      322.73     1046.76    385.28 o 
   2   2  10      568.66      558.21     16.62 o 
   3   2  10      385.49      388.98     16.91 o 
   4   2  10     1893.83     1863.35     20.69 o 
   5   2  10     2534.43     2561.64     23.43 o 
   6   2  10     1252.86     1253.47     16.39 o 
   7   2  10     1687.37     1727.20     21.76 o 
   8   2  10     1403.77     1472.65     14.02 o 
   9   2  10      602.11      620.21     13.39 o 
  10   2  10      550.78      564.62     13.26 o 
 -13   3  10      582.91      596.29     23.48 o 
 -12   3  10      297.39      325.04     19.55 o 
 -11   3  10      584.67      657.95     21.86 o 
 -10   3  10      216.17      265.57     23.33 o 
  -9   3  10      828.16      827.99     43.48 o 
  -8   3  10       18.65       60.69     26.28 o 
  -7   3  10      138.78      173.63     25.31 o 
  -6   3  10       81.65      101.65     21.04 o 
  -5   3  10     1310.63     1622.83    231.70 o 
  -4   3  10      233.37      205.12     20.77 o 
  -3   3  10     9031.75     9114.31    154.52 o 
  -2   3  10     1519.87     1520.67     29.10 o 
  -1   3  10     1230.25     1091.85     18.05 o 
   0   3  10       13.96       39.24     16.73 o 
   1   3  10     2439.30     2482.53     19.15 o 
   2   3  10      169.23      181.18     15.35 o 
   3   3  10      209.38      233.74     16.46 o 
   4   3  10      946.10      934.09     15.49 o 
   5   3  10       23.63       69.25     13.55 o 
   6   3  10      101.00      107.82     12.85 o 
   7   3  10      184.43      188.01     13.25 o 
   8   3  10      614.70      635.20     13.23 o 
   9   3  10      775.08      786.74     13.84 o 
  10   3  10        2.43       -7.87     12.83 o 
 -13   4  10      275.15      221.15     18.71 o 
 -12   4  10      174.91      156.69     22.34 o 
 -11   4  10     1724.82     1771.28     29.77 o 
 -10   4  10       47.79      119.71     22.96 o 
  -9   4  10     8344.65     8397.41     71.77 o 
  -8   4  10      204.68      255.61     23.82 o 
  -7   4  10    10443.97    10232.12    158.64 o 
  -6   4  10     1503.74     1557.03     53.74 o 
  -5   4  10     8420.78     8209.14    121.84 o 
  -4   4  10     1162.00     1117.45     32.39 o 
  -3   4  10     2010.90     1830.57     34.12 o 
  -2   4  10     1686.50     1606.26     32.08 o 
  -1   4  10     2470.91     2443.72     41.91 o 
   0   4  10     4082.19     3883.68     40.42 o 
   1   4  10       25.57       61.64     16.38 o 
   2   4  10      193.70      234.60     16.90 o 
   3   4  10       59.15       65.18     17.79 o 
   4   4  10      934.45      918.24     19.08 o 
   5   4  10     1017.57     1054.31     18.44 o 
   6   4  10        9.31       20.71     15.02 o 
   7   4  10     3007.76     3067.58     26.10 o 
   8   4  10        2.04       37.51     13.04 o 
   9   4  10      910.87      925.74     17.74 o 
  10   4  10      107.47      132.62     14.38 o 
 -13   5  10      754.13      716.83     79.67 o 
 -12   5  10        7.09        4.49     17.90 o 
 -11   5  10      772.65      869.80     34.74 o 
 -10   5  10        7.00       42.49     23.58 o 
  -9   5  10      565.90      808.43    116.17 o 
  -8   5  10      201.90      201.40     24.26 o 
  -7   5  10      296.63      285.09     25.28 o 
  -6   5  10       59.27       60.68     23.00 o 
  -5   5  10     2929.58     2871.70     75.09 o 
  -4   5  10      724.00      697.02     21.38 o 
  -3   5  10     1700.40     1720.47     28.21 o 
  -2   5  10     2432.71     2533.29     51.40 o 
  -1   5  10     1140.14     1071.28     24.00 o 
   0   5  10     2064.89     2138.14     37.98 o 
   1   5  10        3.76       37.73     19.12 o 
   2   5  10      866.98      852.71     30.26 o 
   3   5  10      965.26     1006.79     15.48 o 
   4   5  10      464.29      499.48     18.23 o 
   5   5  10     1606.38     1657.40     21.44 o 
   6   5  10     1602.19     1607.49     15.21 o 
   7   5  10       15.72       64.60     13.67 o 
   8   5  10      697.24      716.61     14.42 o 
   9   5  10      192.96      171.31     14.59 o 
  10   5  10      236.11      248.03     13.22 o 
 -12   6  10      329.30      349.90     35.22 o 
 -11   6  10       22.16       55.38     20.46 o 
 -10   6  10     2003.09     2037.56     56.74 o 
  -9   6  10      329.32      381.18     22.77 o 
  -8   6  10     5068.34     5140.91    136.35 o 
  -7   6  10     1598.60     1630.01     74.92 o 
  -6   6  10     5062.33     4944.49    137.98 o 
  -5   6  10      951.42      942.86     44.87 o 
  -4   6  10     3804.56     3905.83     43.92 o 
  -3   6  10      123.49       93.20     19.91 o 
  -2   6  10     3720.44     3647.15     32.16 o 
  -1   6  10     2051.83     1965.94     38.39 o 
   0   6  10     3631.83     3559.63     31.57 o 
   1   6  10     1410.16     1337.20     23.05 o 
   2   6  10     1683.47     1704.92     24.13 o 
   3   6  10      701.28      696.35     29.98 o 
   4   6  10      584.61      639.92     18.07 o 
   5   6  10      499.19      458.09     14.69 o 
   6   6  10     1931.11     1925.98     27.26 o 
   7   6  10      926.65      907.79     14.84 o 
   8   6  10     1435.16     1471.82     20.79 o 
   9   6  10      488.47      494.29     16.17 o 
 -12   7  10      393.72      451.20     33.82 o 
 -11   7  10      530.51      532.46     22.94 o 
 -10   7  10      335.90      366.14     23.68 o 
  -9   7  10      710.24      766.81     26.96 o 
  -8   7  10      275.93      335.23     43.31 o 
  -7   7  10       13.06       33.15     32.44 o 
  -6   7  10      133.35      144.98     24.61 o 
  -5   7  10     1591.98     1605.21     25.51 o 
  -4   7  10     1438.72     1436.83     45.20 o 
  -3   7  10      308.18      305.14     22.10 o 
  -2   7  10     1763.41     1745.94     45.90 o 
  -1   7  10     1246.72     1209.56     32.35 o 
   0   7  10      701.13      713.96     29.83 o 
   1   7  10      433.25      471.70     18.63 o 
   2   7  10       54.76       79.40     15.79 o 
   3   7  10      934.29      982.70     17.13 o 
   4   7  10        0.85       24.62     14.81 o 
   5   7  10     3243.02     3263.64     37.10 o 
   6   7  10        2.80       41.08     13.96 o 
   7   7  10     1072.84     1107.04     15.97 o 
   8   7  10       38.05       35.95     14.39 o 
   9   7  10       56.33       61.13     15.63 o 
 -12   8  10       59.33        5.18     54.62 o 
 -11   8  10      250.65      292.28     22.54 o 
 -10   8  10      764.79      783.43     48.24 o 
  -9   8  10      181.68      220.79     29.37 o 
  -8   8  10     3377.37     3464.03    282.13 o 
  -7   8  10      369.18      436.38     27.55 o 
  -6   8  10     4946.40     5009.90    212.19 o 
  -5   8  10     1633.28     1561.97     63.77 o 
  -4   8  10     1191.58     1207.17     34.36 o 
  -3   8  10     2789.88     2774.87     69.80 o 
  -2   8  10      164.17      145.17     19.49 o 
  -1   8  10     3230.40     3077.17     45.96 o 
   0   8  10        2.31        1.22     16.96 o 
   1   8  10     2491.61     2470.78     23.36 o 
   2   8  10      201.41      186.92     22.31 o 
   3   8  10     3058.37     3078.38     30.57 o 
   4   8  10      750.87      741.59     15.34 o 
   5   8  10       22.49       42.61     14.55 o 
   6   8  10      466.80      503.20     14.45 o 
   7   8  10        9.42       29.18     14.90 o 
   8   8  10     1283.28     1270.43     23.19 o 
 -11   9  10       50.28       34.54     22.32 o 
 -10   9  10      886.67      913.21     41.16 o 
  -9   9  10        6.04       48.89     22.92 o 
  -8   9  10       43.44       65.41     23.52 o 
  -7   9  10      111.95      139.13     54.21 o 
  -6   9  10       22.50       32.83     28.47 o 
  -5   9  10       17.63       42.25     24.85 o 
  -4   9  10      302.79      304.46     22.76 o 
  -3   9  10       88.84      137.00     21.91 o 
  -2   9  10      247.94      267.10     22.82 o 
  -1   9  10       28.06       66.53     19.01 o 
   0   9  10       89.24      101.74     18.65 o 
   1   9  10      781.09      812.27     16.82 o 
   2   9  10     2187.64     2143.75     24.19 o 
   3   9  10     1549.66     1555.18     16.70 o 
   4   9  10     2230.63     2252.93     27.09 o 
   5   9  10     1331.40     1315.86     24.74 o 
   6   9  10     1016.54     1067.68     16.75 o 
   7   9  10      633.92      592.89     15.49 o 
   8   9  10       79.15       84.90     27.71 o 
 -10  10  10       32.59       68.71     44.74 o 
  -9  10  10      877.55      888.50     38.68 o 
  -8  10  10       70.31       66.04     22.85 o 
  -7  10  10      804.02      843.46     35.99 o 
  -6  10  10      115.05      157.27     23.47 o 
  -5  10  10     1313.82     1377.06     61.17 o 
  -4  10  10        4.26       33.11     23.47 o 
  -3  10  10     2524.77     2484.97     90.19 o 
  -2  10  10     1167.69     1184.59     37.17 o 
  -1  10  10      860.76      915.19     40.21 o 
   0  10  10     2450.10     2548.42     19.58 o 
   1  10  10     2569.08     2540.80     19.63 o 
   2  10  10      958.77      976.96     16.70 o 
   3  10  10      762.80      755.19     16.78 o 
   4  10  10      179.87      206.52     16.06 o 
   5  10  10      500.11      502.96     15.46 o 
   6  10  10      271.05      214.88     14.61 o 
   7  10  10       57.96       38.53     19.87 o 
 -10  11  10      161.21      212.78     21.63 o 
  -9  11  10      151.52      138.76     21.80 o 
  -8  11  10       26.88       60.60     22.12 o 
  -7  11  10      345.43      373.74     27.65 o 
  -6  11  10      212.42      243.18     24.25 o 
  -5  11  10       64.84       49.88     22.21 o 
  -4  11  10       18.37       40.96     23.02 o 
  -3  11  10        1.79       13.82     19.98 o 
  -2  11  10      986.32     1036.76     22.05 o 
  -1  11  10      176.63      173.77     18.13 o 
   0  11  10      376.75      419.90     17.66 o 
   1  11  10      162.10      211.30     18.81 o 
   2  11  10     2014.71     2064.57     21.53 o 
   3  11  10      130.17      149.69     14.84 o 
   4  11  10     1839.84     1897.28     38.07 o 
   5  11  10       20.81       13.08     16.13 o 
   6  11  10      528.36      534.29     73.39 o 
  -9  12  10      109.69      142.38     49.67 o 
  -8  12  10        7.92       -1.98     22.35 o 
  -7  12  10      472.59      568.82     60.43 o 
  -6  12  10      334.72      380.77     41.14 o 
  -5  12  10      169.59      225.30     22.13 o 
  -4  12  10     1110.72     1144.27     43.80 o 
  -3  12  10      156.44      173.47     20.88 o 
  -2  12  10     2116.03     2128.24    208.52 o 
  -1  12  10       18.39       33.20     18.24 o 
   0  12  10     2363.53     2353.47     58.67 o 
   1  12  10      119.70      126.38     16.44 o 
   2  12  10     1754.42     1778.47     94.37 o 
   3  12  10        5.90       39.15     28.59 o 
   4  12  10      833.69      877.88     17.64 o 
   5  12  10      272.85      247.07     51.48 o 
   6  12  10      110.88      125.13     18.11 o 
  -8  13  10        8.98       -3.48     38.07 o 
  -7  13  10      254.61      307.19     21.49 o 
  -6  13  10       81.67      128.26     41.05 o 
  -5  13  10       34.61       28.02     21.02 o 
  -4  13  10      217.63      242.82     19.31 o 
  -3  13  10        1.43       27.33     26.17 o 
  -2  13  10      390.90      409.64     28.46 o 
  -1  13  10       10.71       53.01     16.82 o 
   0  13  10       69.57      122.15     17.34 o 
   1  13  10      547.40      574.58     40.45 o 
   2  13  10      400.14      393.85     25.90 o 
   3  13  10      611.87      628.14     23.30 o 
   4  13  10      340.88      367.33     16.57 o 
  -6  14  10       99.95      169.92     19.47 o 
  -5  14  10        8.86       92.02     35.54 o 
  -4  14  10      143.53      151.88     23.43 o 
  -3  14  10     1032.49     1008.23    109.31 o 
  -2  14  10      798.27      843.62     28.47 o 
  -1  14  10      965.31      986.86     35.07 o 
   0  14  10     1540.56     1488.18     84.06 o 
   1  14  10      812.77      826.41     27.88 o 
   2  14  10      498.96      488.84     25.07 o 
   3  14  10      262.36      283.81     17.47 o 
  -3  15  10      311.38      332.66     28.32 o 
  -2  15  10       92.92       96.83     18.07 o 
  -1  15  10        0.48      -12.36     19.53 o 
   0  15  10      251.80      245.52     30.95 o 
 -13   0  11        1.10       44.23     28.06 o 
 -11   0  11     1223.18     1195.85     33.39 o 
  -9   0  11     3140.73     3390.37     36.80 o 
  -7   0  11     4401.25     4561.57     39.80 o 
  -5   0  11     1499.44     1436.15     29.81 o 
  -3   0  11      280.10      309.11     27.41 o 
  -1   0  11       35.56       20.14     27.65 o 
   1   0  11     1231.97     1250.01     68.25 o 
   3   0  11       41.87       76.63     30.99 o 
   5   0  11     2184.45     2175.17     21.89 o 
   7   0  11     4982.04     4935.43     87.27 o 
   9   0  11     2666.62     2563.63     57.10 o 
 -13   1  11      633.91      651.16     36.52 o 
 -12   1  11      115.41      177.62     44.56 o 
 -11   1  11      877.98      923.45     23.30 o 
 -10   1  11      405.35      420.74     21.91 o 
  -9   1  11     1160.00     1217.67     24.80 o 
  -8   1  11       71.02       94.95     21.49 o 
  -7   1  11      180.83      188.30     25.20 o 
  -6   1  11       18.35       60.79     21.02 o 
  -5   1  11     1344.44     1262.07     39.23 o 
  -4   1  11        5.22        3.89     19.12 o 
  -3   1  11     4184.49     4089.79     29.42 o 
  -2   1  11       13.59       36.50     17.25 o 
  -1   1  11      616.95      615.25     16.61 o 
   0   1  11      124.22      141.67     16.55 o 
   1   1  11     1161.95     1131.04     17.21 o 
   2   1  11       49.75       64.17     18.81 o 
   3   1  11      993.90     1112.32     20.74 o 
   4   1  11     1770.42     1750.46     17.50 o 
   5   1  11      927.51      900.76     13.86 o 
   6   1  11      471.99      502.64     17.17 o 
   7   1  11      197.44      211.89     15.93 o 
   8   1  11       13.57       49.40     12.69 o 
   9   1  11      548.39      581.01     13.10 o 
  10   1  11      183.51      185.39     12.44 o 
 -13   2  11        0.64       31.95     31.03 o 
 -12   2  11       82.29      102.44     21.05 o 
 -11   2  11      587.61      662.99     24.29 o 
 -10   2  11      579.23      638.18     25.40 o 
  -9   2  11      725.48      798.49     49.72 o 
  -8   2  11     1854.17     1921.13     24.56 o 
  -7   2  11     2183.25     2212.83     28.66 o 
  -6   2  11     1407.68     1468.97     48.52 o 
  -5   2  11     2054.59     1960.13     35.53 o 
  -4   2  11     1089.87     1037.49     29.24 o 
  -3   2  11       41.61       46.31     18.00 o 
  -2   2  11      631.68      653.13     17.84 o 
  -1   2  11     2829.88     2815.00     19.81 o 
   0   2  11      238.77      259.54     16.68 o 
   1   2  11       86.35       86.21     21.52 o 
   2   2  11      356.12      384.19     16.95 o 
   3   2  11      132.03      128.88     16.09 o 
   4   2  11     2726.40     2732.85     22.39 o 
   5   2  11      954.17      913.46     14.06 o 
   6   2  11     2037.69     2122.09     15.28 o 
   7   2  11     2583.25     2647.94     52.36 o 
   8   2  11     1227.62     1233.43     23.85 o 
   9   2  11      516.33      552.73     15.04 o 
  10   2  11      548.39      539.85     18.48 o 
 -13   3  11       58.22       81.95     18.71 o 
 -12   3  11      740.06      793.16     22.73 o 
 -11   3  11        1.79       59.63     22.61 o 
 -10   3  11     1244.06     1314.35     80.38 o 
  -9   3  11        3.11        5.16     21.60 o 
  -8   3  11      291.48      354.23     43.22 o 
  -7   3  11       43.90      330.64    156.76 o 
  -6   3  11      337.34      362.37     25.24 o 
  -5   3  11     2321.18     2225.22     43.47 o 
  -4   3  11      347.53      362.97     19.71 o 
  -3   3  11     2906.41     2849.66     35.23 o 
  -2   3  11      763.64      688.02     18.07 o 
  -1   3  11     2124.25     2029.92     27.15 o 
   0   3  11      638.99      616.11     17.32 o 
   1   3  11      128.92      146.75     23.59 o 
   2   3  11     3135.56     3054.32     19.42 o 
   3   3  11      136.99      147.91     15.85 o 
   4   3  11     1465.39     1411.27     20.59 o 
   5   3  11      792.48      743.41     20.66 o 
   6   3  11       35.15       58.09     13.21 o 
   7   3  11        2.80       33.71     13.36 o 
   8   3  11      108.49      149.28     12.26 o 
   9   3  11       63.89       88.13     15.07 o 
 -13   4  11       14.12       10.41     16.88 o 
 -12   4  11      134.23      170.14     21.99 o 
 -11   4  11        6.75      -19.72     22.35 o 
 -10   4  11      891.50      960.15     24.46 o 
  -9   4  11      292.64      313.17     23.34 o 
  -8   4  11     5629.86     5591.81     39.82 o 
  -7   4  11       32.66       86.10     24.61 o 
  -6   4  11     3386.87     3281.83     55.78 o 
  -5   4  11       26.26       42.45     21.24 o 
  -4   4  11      476.71      442.54     20.68 o 
  -3   4  11     1248.77     1238.07     28.88 o 
  -2   4  11       25.82       59.38     18.84 o 
  -1   4  11      901.77      838.50     17.85 o 
   0   4  11       19.14       34.34     16.44 o 
   1   4  11      809.18      805.44     17.07 o 
   2   4  11      150.35      154.92     16.76 o 
   3   4  11      577.22      612.26     22.52 o 
   4   4  11     1047.38     1079.69     15.75 o 
   5   4  11      186.30      201.95     14.83 o 
   6   4  11     1793.90     1824.89     15.42 o 
   7   4  11       31.77       75.11     13.06 o 
   8   4  11     2086.23     2084.29     17.31 o 
   9   4  11        3.37       34.21     12.92 o 
 -12   5  11      436.13      464.30     41.15 o 
 -11   5  11      169.70      230.46     22.84 o 
 -10   5  11       86.23      161.63     23.92 o 
  -9   5  11      137.09      180.03     23.14 o 
  -8   5  11      258.82      246.87     26.95 o 
  -7   5  11       72.37       41.20     49.13 o 
  -6   5  11      359.50      357.59     22.68 o 
  -5   5  11     1578.10     1571.55     26.31 o 
  -4   5  11     2392.78     2301.62     56.90 o 
  -3   5  11      977.77      959.38     19.03 o 
  -2   5  11     2366.91     2258.47     29.12 o 
  -1   5  11       11.42       15.68     17.74 o 
   0   5  11      154.91      160.61     16.62 o 
   1   5  11        8.29        0.99     20.50 o 
   2   5  11     2239.51     2083.09     34.11 o 
   3   5  11      153.42      178.37     14.75 o 
   4   5  11     1438.52     1425.90     20.92 o 
   5   5  11       52.79       59.82     13.94 o 
   6   5  11       12.34       39.43     13.55 o 
   7   5  11      111.34      149.51     13.64 o 
   8   5  11        2.21       11.83     13.23 o 
   9   5  11        5.12       65.36     21.92 o 
 -12   6  11       10.86       32.47     19.52 o 
 -11   6  11      112.52      118.77     21.27 o 
 -10   6  11      918.98      966.76     24.55 o 
  -9   6  11      318.61      370.53     24.07 o 
  -8   6  11     2648.76     2670.34     52.24 o 
  -7   6  11      929.18      926.43     26.50 o 
  -6   6  11      539.84      533.78     23.40 o 
  -5   6  11     1326.31     1382.09     37.07 o 
  -4   6  11       21.98       49.64     20.42 o 
  -3   6  11      240.44      254.82     19.91 o 
  -2   6  11      330.87      337.41     18.27 o 
  -1   6  11      140.64      129.54     17.24 o 
   0   6  11     1179.77     1444.21    254.65 o 
   1   6  11     1049.19      999.69     55.66 o 
   2   6  11     1912.65     1865.39     32.18 o 
   3   6  11     2732.23     2592.82     26.61 o 
   4   6  11        2.58       31.96     14.63 o 
   5   6  11      613.62      603.30     15.39 o 
   6   6  11      733.94      683.25     16.41 o 
   7   6  11      717.66      756.61     17.42 o 
   8   6  11      340.03      339.99     15.76 o 
   9   6  11      642.54      641.38     33.93 o 
 -12   7  11        4.42       13.75     30.36 o 
 -11   7  11      732.26      809.91     37.58 o 
 -10   7  11        3.00       31.29     23.95 o 
  -9   7  11      268.90      297.75     24.98 o 
  -8   7  11      570.04      605.75     25.62 o 
  -7   7  11       51.37      100.34     29.04 o 
  -6   7  11     4943.14     4722.07    149.31 o 
  -5   7  11      705.39      699.37     23.19 o 
  -4   7  11     2267.99     2343.09     45.61 o 
  -3   7  11       56.44       54.55     22.47 o 
  -2   7  11     1647.14     1586.24     23.98 o 
  -1   7  11       51.26       82.49     27.23 o 
   0   7  11     1183.05     1152.51     17.56 o 
   1   7  11       27.79      126.79     48.95 o 
   2   7  11       83.51       70.75     14.77 o 
   3   7  11      105.62      137.56     16.42 o 
   4   7  11      101.40      137.82     16.35 o 
   5   7  11       96.13      131.19     16.52 o 
   6   7  11      117.57      113.97     12.68 o 
   7   7  11        1.38       24.59     13.27 o 
   8   7  11       10.82       41.86     13.85 o 
 -11   8  11      861.88      855.14     23.06 o 
 -10   8  11      105.47      120.74     22.48 o 
  -9   8  11     1458.44     1550.03     72.65 o 
  -8   8  11       52.03       44.64     25.92 o 
  -7   8  11      576.53      626.40     29.84 o 
  -6   8  11        1.18       34.23     24.35 o 
  -5   8  11      622.87      611.99     24.32 o 
  -4   8  11     1189.90     1172.47     41.95 o 
  -3   8  11       16.50       44.06     23.80 o 
  -2   8  11      587.98      566.09     19.75 o 
  -1   8  11      139.90      195.08     18.71 o 
   0   8  11     3839.02     3776.39     22.61 o 
   1   8  11      149.72      151.74     16.63 o 
   2   8  11     1097.18     1114.13     17.18 o 
   3   8  11        3.89       12.55     23.01 o 
   4   8  11      517.14      497.50     18.82 o 
   5   8  11      224.58      182.73     13.80 o 
   6   8  11        8.42        1.08     13.63 o 
   7   8  11      774.79      759.26     24.07 o 
   8   8  11      181.20      200.78     14.35 o 
 -11   9  11       51.82      121.88     29.99 o 
 -10   9  11       35.41      159.83     21.93 o 
  -9   9  11       48.97       22.24     33.00 o 
  -8   9  11      166.86      274.19     40.96 o 
  -7   9  11      456.16      497.24     27.35 o 
  -6   9  11       73.79       88.16     25.22 o 
  -5   9  11     2178.94     2174.18     95.95 o 
  -4   9  11      637.67      668.92     35.81 o 
  -3   9  11     1834.23     1884.27     24.85 o 
  -2   9  11      656.14      703.85     58.20 o 
  -1   9  11     1306.59     1333.72     23.68 o 
   0   9  11       57.44       71.96     17.79 o 
   1   9  11       43.00       78.26     15.13 o 
   2   9  11      431.22      438.68     15.41 o 
   3   9  11        6.43      -10.40     15.49 o 
   4   9  11       35.28       49.57     14.49 o 
   5   9  11      357.88      387.79     15.82 o 
   6   9  11        4.67       44.70     20.82 o 
   7   9  11        1.16       30.11     13.95 o 
 -10  10  11       94.96      147.88     33.96 o 
  -9  10  11      557.82      607.88     50.53 o 
  -8  10  11      151.82      210.00     23.86 o 
  -7  10  11      617.25      623.66     24.33 o 
  -6  10  11      644.65      665.67     36.06 o 
  -5  10  11      231.51      268.68     24.40 o 
  -4  10  11     1474.46     1464.75     48.17 o 
  -3  10  11      523.28      519.76     22.20 o 
  -2  10  11      337.44      402.00     20.04 o 
  -1  10  11     2593.17     2602.08     53.37 o 
   0  10  11      382.30      385.54     16.87 o 
   1  10  11      993.63      995.26     17.44 o 
   2  10  11     1043.14     1016.95     18.43 o 
   3  10  11      193.29      234.56     15.58 o 
   4  10  11      214.09      222.08     14.65 o 
   5  10  11        0.93       12.15     14.84 o 
   6  10  11      270.07      298.12     15.31 o 
   7  10  11       10.68       21.19     16.06 o 
  -9  11  11      181.62      228.07     46.50 o 
  -8  11  11       38.11       85.99     50.25 o 
  -7  11  11     1023.60     1151.32     53.96 o 
  -6  11  11      156.87      202.54     29.63 o 
  -5  11  11     1787.12     1838.29     62.52 o 
  -4  11  11      888.03      931.67     24.43 o 
  -3  11  11     2031.69     2127.48     55.23 o 
  -2  11  11      211.63      244.86     20.78 o 
  -1  11  11      162.44      184.21     17.89 o 
   0  11  11      135.82      191.31     18.11 o 
   1  11  11       15.48       27.00     15.69 o 
   2  11  11       21.93       53.22     15.45 o 
   3  11  11       43.96       67.53     15.51 o 
   4  11  11       72.63      115.08     14.58 o 
   5  11  11      150.26      170.21     14.80 o 
   6  11  11        2.91       23.03     16.61 o 
  -8  12  11      341.28      353.54     26.81 o 
  -7  12  11        9.26       17.23     21.85 o 
  -6  12  11      838.45      876.25     68.54 o 
  -5  12  11        0.39       55.65     21.38 o 
  -4  12  11       94.64      117.84     21.01 o 
  -3  12  11      680.19      671.69     27.86 o 
  -2  12  11       53.66       46.65     16.57 o 
  -1  12  11     1801.44     1821.42     29.73 o 
   0  12  11       73.25      133.31     15.23 o 
   1  12  11      671.44      723.55     28.56 o 
   2  12  11       73.04      120.06     15.07 o 
   3  12  11      591.83      619.51     17.00 o 
   4  12  11        3.94        8.67     19.07 o 
   5  12  11      248.45      254.09     17.33 o 
  -7  13  11       42.85       89.85     22.19 o 
  -6  13  11      439.37      478.16     22.30 o 
  -5  13  11       45.44       54.09     23.23 o 
  -4  13  11     1005.51     1017.68     30.81 o 
  -3  13  11        4.85       55.04     20.26 o 
  -2  13  11     1283.61     1390.80     25.03 o 
  -1  13  11       67.04      112.12     23.05 o 
   0  13  11      427.68      485.21     31.99 o 
   1  13  11       89.72       86.29     15.47 o 
   2  13  11       12.41       66.30     16.88 o 
   3  13  11      242.76      259.48     16.44 o 
  -5  14  11      155.89      187.27     20.95 o 
  -4  14  11      264.82      218.39     19.74 o 
  -3  14  11      314.26      280.55     32.37 o 
  -2  14  11      301.18      330.27     17.97 o 
  -1  14  11      282.54      254.63     24.35 o 
   0  14  11      524.85      508.76     31.37 o 
   1  14  11      127.52      131.90     17.88 o 
   2  14  11      238.04      256.91     18.05 o 
 -12   0  12       58.91       48.48     28.45 o 
 -10   0  12      218.05      212.56     43.96 o 
  -8   0  12      686.69      712.08     35.00 o 
  -6   0  12       27.35       72.79     30.69 o 
  -4   0  12     9863.30     9554.87    121.32 o 
  -2   0  12    12311.92    11882.13    113.22 o 
   0   0  12    21737.06    20871.96    665.30 o 
   2   0  12    10394.74    10007.35    102.37 o 
   4   0  12     3510.66     3420.07     30.86 o 
   6   0  12       14.26       -6.90     20.85 o 
   8   0  12     1310.43     1269.15     48.66 o 
 -13   1  12       85.08      111.04     21.16 o 
 -12   1  12      253.83      277.13     21.18 o 
 -11   1  12      810.22      818.82     23.69 o 
 -10   1  12     2226.15     2301.57     25.27 o 
  -9   1  12      937.27      943.67     22.76 o 
  -8   1  12     5075.93     5181.81     28.35 o 
  -7   1  12     2210.32     2296.21     44.79 o 
  -6   1  12    13531.16    13068.84    311.33 o 
  -5   1  12     2322.27     2327.71     54.48 o 
  -4   1  12    13670.68    12880.40    182.03 o 
  -3   1  12     4666.93     4380.44     33.83 o 
  -2   1  12     7053.72     6659.27     25.54 o 
  -1   1  12     3034.36     2879.26     51.53 o 
   0   1  12     1051.72      990.73     19.75 o 
   1   1  12      183.15      195.75     16.44 o 
   2   1  12      124.12      149.69     16.08 o 
   3   1  12       75.91      114.19     17.37 o 
   4   1  12      197.64      157.73     16.04 o 
   5   1  12        6.74        0.62     13.02 o 
   6   1  12      129.37      150.04     14.23 o 
   7   1  12       69.72      105.28     13.72 o 
   8   1  12      121.13      164.37     12.66 o 
   9   1  12       84.90       98.66     12.37 o 
 -13   2  12        1.11       -2.86     33.97 o 
 -12   2  12       43.36       56.78     22.33 o 
 -11   2  12       85.59       65.93     23.71 o 
 -10   2  12      328.39      343.63     25.44 o 
  -9   2  12       30.34       46.14     22.31 o 
  -8   2  12     1639.91     1675.16     26.73 o 
  -7   2  12      276.63      276.55     24.83 o 
  -6   2  12       40.62       68.70     20.33 o 
  -5   2  12     2657.89     2642.51     40.57 o 
  -4   2  12     4167.71     4142.23     53.55 o 
  -3   2  12     2781.76     2651.06     20.47 o 
  -2   2  12     4785.14     4683.41     47.59 o 
  -1   2  12     9304.78     9106.65     66.80 o 
   0   2  12     1569.00     1557.02     27.54 o 
   1   2  12     6084.71     5968.63     49.37 o 
   2   2  12     2955.41     2790.51     46.15 o 
   3   2  12     3873.72     3823.66     27.10 o 
   4   2  12     1128.63     1055.91     16.56 o 
   5   2  12     1545.01     1527.08     20.74 o 
   6   2  12       91.49      102.96     14.11 o 
   7   2  12      405.45      437.06     12.76 o 
   8   2  12       17.53       17.67     12.44 o 
   9   2  12      220.85      232.81     12.42 o 
 -13   3  12      366.19      339.49     18.96 o 
 -12   3  12       13.10       26.93     22.02 o 
 -11   3  12      301.16      330.88     34.25 o 
 -10   3  12        0.63      -18.91     20.43 o 
  -9   3  12     4347.36     4373.09     30.58 o 
  -8   3  12      377.23      414.07     25.07 o 
  -7   3  12     8703.61     8853.35    127.15 o 
  -6   3  12     1626.96     1609.51     27.64 o 
  -5   3  12    14313.59    13911.20    262.03 o 
  -4   3  12     1191.30     1101.48     44.90 o 
  -3   3  12    15064.28    14356.79    172.30 o 
  -2   3  12      340.65      353.76     19.50 o 
  -1   3  12     3597.07     3456.71     33.29 o 
   0   3  12        8.76       26.30     18.42 o 
   1   3  12     1681.60     1578.97     17.67 o 
   2   3  12      908.44      846.71     16.51 o 
   3   3  12        1.75       27.80     16.03 o 
   4   3  12      778.33     1954.92    622.33 o 
   5   3  12      278.79      292.94     23.60 o 
   6   3  12        3.21       24.72     12.79 o 
   7   3  12       39.29       98.78     18.14 o 
   8   3  12       81.62       64.89     14.20 o 
   9   3  12      370.31      378.71     12.88 o 
 -12   4  12        3.80       34.31     21.07 o 
 -11   4  12      124.93      154.95     22.04 o 
 -10   4  12       67.43       38.85     21.81 o 
  -9   4  12       74.68      117.45     22.18 o 
  -8   4  12      813.62      800.40    166.77 o 
  -7   4  12       11.07        9.98     21.74 o 
  -6   4  12      940.88      868.41     25.92 o 
  -5   4  12      334.29      352.81     19.34 o 
  -4   4  12       51.46      114.69     18.40 o 
  -3   4  12    10771.37    10449.12    131.34 o 
  -2   4  12        3.44       38.62     17.09 o 
  -1   4  12    16609.99    15906.06    151.10 o 
   0   4  12     2054.90     1944.20     19.61 o 
   1   4  12     8850.24     8481.45     39.46 o 
   2   4  12      776.96      793.08     16.81 o 
   3   4  12     1758.49     1841.87     24.71 o 
   4   4  12      819.51      818.19     28.92 o 
   5   4  12     1400.51     1408.01     20.88 o 
   6   4  12      914.81      957.49     13.83 o 
   7   4  12      307.86      347.07     18.07 o 
   8   4  12      405.17      403.94     13.08 o 
   9   4  12       37.51       49.66     12.97 o 
 -12   5  12     1102.76     1006.58     99.13 o 
 -11   5  12        2.97       -2.50     21.92 o 
 -10   5  12     1482.01     1566.84     29.90 o 
  -9   5  12     1167.78     1244.29     24.15 o 
  -8   5  12     1891.53     1929.80     44.52 o 
  -7   5  12     4873.08     4996.76     69.86 o 
  -6   5  12     3189.80     3184.28     67.14 o 
  -5   5  12     4934.82     4974.79    113.08 o 
  -4   5  12     3216.61     3177.45     45.49 o 
  -3   5  12     4324.26     4179.42     66.16 o 
  -2   5  12     3601.44     3406.63     23.82 o 
  -1   5  12     4399.31     4160.79     38.03 o 
   0   5  12     1739.37     1678.27     25.46 o 
   1   5  12        1.08       20.61     15.90 o 
   2   5  12     2062.92     2016.42     24.50 o 
   3   5  12       53.03       78.84     15.84 o 
   4   5  12       88.26       96.46     14.53 o 
   5   5  12       88.22      107.39     14.03 o 
   6   5  12      161.61      152.45     14.81 o 
   7   5  12       30.56       53.36     13.52 o 
   8   5  12        0.92       56.85     20.94 o 
 -12   6  12       30.18       70.73     19.35 o 
 -11   6  12      809.84      723.91     74.33 o 
 -10   6  12       47.05       57.66     23.10 o 
  -9   6  12     1069.01     1097.37     29.18 o 
  -8   6  12        4.83       24.41     22.92 o 
  -7   6  12      148.18      162.57     23.18 o 
  -6   6  12      292.96      276.15     20.95 o 
  -5   6  12       25.79       80.09     34.16 o 
  -4   6  12      852.56      864.81     23.78 o 
  -3   6  12      405.40      414.19     19.15 o 
  -2   6  12     4531.20     4473.88     88.31 o 
  -1   6  12     2741.06     2689.62     41.85 o 
   0   6  12     4739.38     4632.76     47.32 o 
   1   6  12      988.36      965.40     17.09 o 
   2   6  12     2709.15     2709.29     32.90 o 
   3   6  12        0.13       14.38     17.01 o 
   4   6  12     2975.37     2990.63     43.84 o 
   5   6  12      287.37      302.68     13.64 o 
   6   6  12     1047.93     1003.32     14.16 o 
   7   6  12      676.85      683.62     13.53 o 
   8   6  12      965.15      923.23     27.39 o 
 -11   7  12      253.05      276.98     54.96 o 
 -10   7  12     1205.95     1210.57    100.84 o 
  -9   7  12      172.59      244.58     24.47 o 
  -8   7  12     2137.22     2226.12     61.59 o 
  -7   7  12        0.35       20.90     23.47 o 
  -6   7  12     6232.33     6063.88    249.03 o 
  -5   7  12        2.94       21.65     20.95 o 
  -4   7  12     5308.39     5326.87     88.97 o 
  -3   7  12      431.73      406.90     20.02 o 
  -2   7  12     5636.23     5563.73    111.58 o 
  -1   7  12      106.61      136.84     17.50 o 
   0   7  12      863.08      866.83     36.88 o 
   1   7  12     1995.54     1917.63     20.34 o 
   2   7  12      141.86      125.99     16.93 o 
   3   7  12     1411.44     1346.50     15.64 o 
   4   7  12        6.68      -14.16     14.16 o 
   5   7  12      429.77      453.04     13.67 o 
   6   7  12       41.19       31.14     17.12 o 
   7   7  12        0.69       15.76     15.88 o 
   8   7  12      108.84      103.14     12.63 o 
 -11   8  12       64.21      101.39     21.99 o 
 -10   8  12      294.56      334.23     37.34 o 
  -9   8  12      773.54      726.69     43.35 o 
  -8   8  12       97.35      105.29     25.00 o 
  -7   8  12      613.84      644.47     27.33 o 
  -6   8  12        0.55       39.53     22.95 o 
  -5   8  12     1452.84     1449.70     57.48 o 
  -4   8  12      229.40      261.52     21.48 o 
  -3   8  12      227.74      266.11     20.02 o 
  -2   8  12     1129.08     1145.42     22.00 o 
  -1   8  12       44.51       84.36     17.99 o 
   0   8  12     3425.95     3296.94     30.90 o 
   1   8  12      812.26      853.24     17.78 o 
   2   8  12     4132.59     3981.65     59.19 o 
   3   8  12     2240.79     2261.12     41.30 o 
   4   8  12       76.61      134.62     24.80 o 
   5   8  12     1261.69     1248.21     14.82 o 
   6   8  12        0.33       12.69     18.92 o 
   7   8  12     1112.18     1061.69     66.66 o 
 -10   9  12        0.44       39.98     37.66 o 
  -9   9  12      817.56      877.07     25.91 o 
  -8   9  12      159.29      118.26     23.67 o 
  -7   9  12     1057.12     1142.44     96.97 o 
  -6   9  12     1042.17     1101.20     63.16 o 
  -5   9  12     1782.11     1838.38     57.20 o 
  -4   9  12     2552.46     2677.75     49.02 o 
  -3   9  12     2085.11     2111.78     59.88 o 
  -2   9  12      242.89      258.95     19.63 o 
  -1   9  12     1505.75     1503.69     32.58 o 
   0   9  12       17.90       38.86     26.04 o 
   1   9  12     2512.55     2407.77     34.23 o 
   2   9  12      346.87      365.80     15.05 o 
   3   9  12     1245.70     1256.81     16.47 o 
   4   9  12      263.48      324.86     17.33 o 
   5   9  12      503.54      532.95     25.24 o 
   6   9  12      145.43      163.76     17.89 o 
   7   9  12      123.14      152.46     29.22 o 
  -9  10  12       13.54      -14.77     22.68 o 
  -8  10  12      934.00      972.71     60.88 o 
  -7  10  12      146.36      161.70     26.24 o 
  -6  10  12      622.05      610.70     41.02 o 
  -5  10  12      139.17      223.57     23.56 o 
  -4  10  12        6.34       20.13     22.12 o 
  -3  10  12      991.31     1014.18     38.26 o 
  -2  10  12       71.21       93.09     20.20 o 
  -1  10  12      509.23      568.20     30.30 o 
   0  10  12       68.32       95.88     18.21 o 
   1  10  12     1355.40     1401.27     17.53 o 
   2  10  12        0.23       18.53     14.65 o 
   3  10  12      903.17      861.02     15.55 o 
   4  10  12      463.58      457.22     35.22 o 
   5  10  12      318.24      350.34     14.91 o 
   6  10  12      984.20      966.63     23.45 o 
  -9  11  12      110.69      135.79     34.71 o 
  -8  11  12      286.30      285.02     45.44 o 
  -7  11  12     1095.21     1170.90     74.32 o 
  -6  11  12        2.22        5.63     21.36 o 
  -5  11  12     1404.93     1460.05     52.47 o 
  -4  11  12        9.84       22.32     24.05 o 
  -3  11  12      946.86      965.62     30.21 o 
  -2  11  12      307.75      327.97     30.59 o 
  -1  11  12      626.15      677.04     17.54 o 
   0  11  12      696.91      700.25     33.82 o 
   1  11  12      572.50      616.03     15.52 o 
   2  11  12      976.68      973.76     20.50 o 
   3  11  12      263.97      258.50     15.09 o 
   4  11  12      945.28      945.57     15.52 o 
   5  11  12       99.20      141.39     14.38 o 
  -7  12  12       95.08      174.89     22.42 o 
  -6  12  12      472.61      499.67     23.22 o 
  -5  12  12        0.60       28.32     20.33 o 
  -4  12  12       88.53      136.98     20.12 o 
  -3  12  12      213.90      258.79     18.09 o 
  -2  12  12       41.98       86.31     18.06 o 
  -1  12  12      168.43      197.82     17.74 o 
   0  12  12       23.69       63.61     16.14 o 
   1  12  12      155.47      167.54     15.62 o 
   2  12  12      152.48      152.35     20.50 o 
   3  12  12       46.87       85.62     14.28 o 
   4  12  12     1181.78     1128.14     38.08 o 
  -6  13  12      599.20      569.74     23.89 o 
  -5  13  12      290.51      313.69     31.03 o 
  -4  13  12      197.87      237.83     20.51 o 
  -3  13  12       36.02       67.49     20.09 o 
  -2  13  12      707.66      700.19     24.21 o 
  -1  13  12        0.26       22.86     16.12 o 
   0  13  12      262.95      255.51     15.81 o 
   1  13  12       73.03       82.36     16.35 o 
   2  13  12      929.51      887.53     39.14 o 
  -3  14  12       52.78       27.94     19.16 o 
  -2  14  12       34.48       43.34     16.18 o 
  -1  14  12       50.21       82.35     16.72 o 
   0  14  12       66.51       90.45     22.03 o 
 -11   0  13       24.69       55.91     28.94 o 
  -9   0  13     1131.78     1081.57     42.97 o 
  -7   0  13      243.61      261.26     29.07 o 
  -5   0  13       87.68      132.10     26.46 o 
  -3   0  13     4300.62     4082.51    123.33 o 
  -1   0  13     4093.38     3780.25     56.62 o 
   1   0  13      434.17      419.12     25.67 o 
   3   0  13      587.35      514.87     22.94 o 
   5   0  13      586.89      553.85     22.43 o 
   7   0  13      291.94      347.40     18.50 o 
 -12   1  13       40.53       58.06     20.89 o 
 -11   1  13      341.57      375.91     21.70 o 
 -10   1  13       27.54       42.76     25.68 o 
  -9   1  13      191.55      234.67     22.15 o 
  -8   1  13       18.22       82.64     21.17 o 
  -7   1  13     1459.40     1521.02     33.62 o 
  -6   1  13      299.36      325.28     23.70 o 
  -5   1  13      741.18      745.41     28.92 o 
  -4   1  13      830.43      783.06     20.14 o 
  -3   1  13      610.02      587.85     17.69 o 
  -2   1  13      382.86      382.04     17.42 o 
  -1   1  13      432.61      427.33     17.23 o 
   0   1  13      657.00      634.91     16.85 o 
   1   1  13      576.94      563.37     19.19 o 
   2   1  13      138.30      149.92     15.47 o 
   3   1  13     3016.30     2882.52     45.29 o 
   4   1  13        1.45       39.77     17.25 o 
   5   1  13      130.02      143.87     12.69 o 
   6   1  13        0.28       24.40     12.60 o 
   7   1  13       14.72       57.86     20.40 o 
   8   1  13        4.56       49.95     12.08 o 
 -12   2  13       99.50      108.45     23.70 o 
 -11   2  13      491.48      467.07     24.91 o 
 -10   2  13      743.07      742.20     22.79 o 
  -9   2  13      155.99      121.70     21.87 o 
  -8   2  13      367.87      357.79     22.41 o 
  -7   2  13       25.65       25.53     31.72 o 
  -6   2  13      250.57      231.01     21.51 o 
  -5   2  13      701.15      713.55     21.67 o 
  -4   2  13       20.84        6.49     20.84 o 
  -3   2  13      165.30      168.70     17.30 o 
  -2   2  13       68.72       82.01     17.48 o 
  -1   2  13     2566.18     2390.15     30.04 o 
   0   2  13     1353.48     1318.02     17.29 o 
   1   2  13      559.87      519.64     18.59 o 
   2   2  13        4.48        3.16     15.20 o 
   3   2  13      116.22      130.40     15.78 o 
   4   2  13       24.81       32.38     15.71 o 
   5   2  13      537.52      497.42     13.30 o 
   6   2  13      746.54      724.39     24.53 o 
   7   2  13      382.51      386.01     12.64 o 
   8   2  13        7.83       41.44     12.53 o 
 -12   3  13      129.56      131.92     20.87 o 
 -11   3  13       56.29       39.98     37.66 o 
 -10   3  13        3.49       -5.45     37.26 o 
  -9   3  13       56.45      110.03     31.20 o 
  -8   3  13       42.33       60.36     22.49 o 
  -7   3  13     2194.30     2174.93     59.63 o 
  -6   3  13     1160.98     1278.03     68.07 o 
  -5   3  13      375.02      392.27     19.86 o 
  -4   3  13      744.93      758.04     18.60 o 
  -3   3  13      140.40      140.77     18.55 o 
  -2   3  13        3.45       23.76     16.93 o 
  -1   3  13       20.21       20.45     21.45 o 
   0   3  13      746.91      726.39     16.96 o 
   1   3  13      405.11      400.24     16.45 o 
   2   3  13     1109.85     1120.23     17.07 o 
   3   3  13      515.40      505.58     16.04 o 
   4   3  13      562.09      593.02     28.04 o 
   5   3  13     1174.95     1210.10     13.97 o 
   6   3  13       53.00       45.53     16.64 o 
   7   3  13        0.86       15.02     12.30 o 
   8   3  13      264.02      273.96     12.59 o 
 -12   4  13      145.38      144.39     21.75 o 
 -11   4  13        9.06       27.65     21.63 o 
 -10   4  13      448.06      494.64     22.22 o 
  -9   4  13       26.35       50.96     21.12 o 
  -8   4  13      241.03      305.39     24.27 o 
  -7   4  13       42.37       50.33     26.68 o 
  -6   4  13      106.41      166.13     54.11 o 
  -5   4  13       17.26       44.92     28.50 o 
  -4   4  13     1780.00     1693.16     25.50 o 
  -3   4  13      543.90      545.62     18.98 o 
  -2   4  13     4151.72     3970.09     71.02 o 
  -1   4  13      857.87      848.54     17.51 o 
   0   4  13     2095.20     2072.04     18.16 o 
   1   4  13     1428.11     1968.42    407.09 o 
   2   4  13      205.18      203.90     15.91 o 
   3   4  13       48.68       61.72     15.79 o 
   4   4  13       72.09      105.23     22.67 o 
   5   4  13       16.87       54.39     13.14 o 
   6   4  13      218.27      230.96     12.97 o 
   7   4  13        1.71       52.52     15.77 o 
   8   4  13       75.53       96.28     21.21 o 
 -12   5  13      129.03      132.04     20.78 o 
 -11   5  13       35.33       45.01     21.80 o 
 -10   5  13        0.00      -19.22     22.32 o 
  -9   5  13       98.63       87.93     22.44 o 
  -8   5  13      626.53      673.65     27.91 o 
  -7   5  13        3.33       51.85     27.59 o 
  -6   5  13     1031.76      979.65     25.85 o 
  -5   5  13      221.06      266.11     24.95 o 
  -4   5  13     1966.49     1907.20     38.00 o 
  -3   5  13        9.14       -6.82     18.40 o 
  -2   5  13      176.00      179.84     17.21 o 
  -1   5  13       38.41       95.72     17.56 o 
   0   5  13      553.50      521.38     16.74 o 
   1   5  13       13.77        6.73     16.03 o 
   2   5  13     1014.68      992.38     16.69 o 
   3   5  13      313.97      326.88     16.14 o 
   4   5  13     1445.21     1419.59     15.46 o 
   5   5  13       15.14       43.05     13.01 o 
   6   5  13      428.31      446.11     13.41 o 
   7   5  13        1.03       38.22     13.42 o 
   8   5  13      109.16      104.03     12.95 o 
 -11   6  13       58.00       64.05     21.49 o 
 -10   6  13      169.94      194.32     22.45 o 
  -9   6  13       79.77      116.61     22.70 o 
  -8   6  13       11.62        0.06     22.71 o 
  -7   6  13      112.83       67.94     21.45 o 
  -6   6  13       94.49       79.00     22.12 o 
  -5   6  13       23.97       29.19     24.00 o 
  -4   6  13     1701.69     1642.46     30.54 o 
  -3   6  13       15.67       19.45     18.05 o 
  -2   6  13     4032.85     3926.71     35.79 o 
  -1   6  13      453.85      453.68     17.79 o 
   0   6  13     1798.14     1761.12     18.73 o 
   1   6  13       15.54       35.18     16.05 o 
   2   6  13      699.94      746.59     16.65 o 
   3   6  13       19.61       53.18     14.17 o 
   4   6  13       92.85      125.60     14.58 o 
   5   6  13      162.08      187.06     13.92 o 
   6   6  13      118.00      116.70     13.00 o 
   7   6  13        5.00       19.87     18.70 o 
 -11   7  13       14.99       35.93     22.32 o 
 -10   7  13      129.70       83.68     22.52 o 
  -9   7  13       14.09       12.69     22.67 o 
  -8   7  13       19.63       58.10     22.92 o 
  -7   7  13      198.06      255.46     23.32 o 
  -6   7  13     1624.38     1513.69     31.67 o 
  -5   7  13      444.69      494.22     21.13 o 
  -4   7  13     1017.82     1002.60     28.51 o 
  -3   7  13      708.37      684.91     31.21 o 
  -2   7  13       65.25      112.43     18.79 o 
  -1   7  13       95.01     1167.77    524.61 o 
   0   7  13     2634.07     2453.61     19.71 o 
   1   7  13      883.49      883.85     16.79 o 
   2   7  13      735.57      673.48     16.86 o 
   3   7  13      500.42      508.34     28.76 o 
   4   7  13      620.11      608.58     16.72 o 
   5   7  13        2.74       34.10     16.94 o 
   6   7  13      244.40      278.59     12.94 o 
   7   7  13        0.92       50.93     12.28 o 
 -10   8  13        1.25      -19.78     23.68 o 
  -9   8  13       37.18       65.15     23.31 o 
  -8   8  13       18.58       86.21     23.81 o 
  -7   8  13        0.41       56.28     22.63 o 
  -6   8  13       88.65       99.29     23.12 o 
  -5   8  13      862.13      855.40     32.86 o 
  -4   8  13      321.76      319.92     23.87 o 
  -3   8  13     3838.45     3744.80     74.21 o 
  -2   8  13     1643.47     1597.71     28.76 o 
  -1   8  13     1930.49     1929.88     41.19 o 
   0   8  13      672.20      662.72     23.09 o 
   1   8  13      958.06      992.40     22.26 o 
   2   8  13       68.73       96.72     16.41 o 
   3   8  13      192.21      241.64     21.93 o 
   4   8  13       19.23       40.90     19.57 o 
   5   8  13        7.15       -9.18     14.51 o 
   6   8  13       95.01      130.13     16.07 o 
 -10   9  13       15.19      -15.64     21.46 o 
  -9   9  13      114.11      139.79     49.10 o 
  -8   9  13      147.21      182.03     39.49 o 
  -7   9  13     1248.44     1272.79     67.68 o 
  -6   9  13      106.27      133.99     22.83 o 
  -5   9  13      454.62      488.16     21.13 o 
  -4   9  13      189.40      197.29     35.84 o 
  -3   9  13      533.06      569.48     25.08 o 
  -2   9  13      196.74      210.76     19.04 o 
  -1   9  13       78.34       77.94     18.72 o 
   0   9  13        9.81       61.37     16.60 o 
   1   9  13     1289.40     1272.41     16.63 o 
   2   9  13        3.73       17.28     14.43 o 
   3   9  13      992.13     1012.30     27.15 o 
   4   9  13      124.19      157.20     16.73 o 
   5   9  13       94.50      111.89     13.69 o 
   6   9  13        5.48        8.31     13.82 o 
  -9  10  13      149.05      240.06     32.99 o 
  -8  10  13        0.01       21.66     27.44 o 
  -7  10  13       97.23      102.78     26.27 o 
  -6  10  13       62.59       78.10     24.00 o 
  -5  10  13      923.18      968.95     24.76 o 
  -4  10  13      131.41      179.47     22.47 o 
  -3  10  13     2049.92     2031.44     48.13 o 
  -2  10  13        1.48       70.46     20.81 o 
  -1  10  13     1840.67     1831.63     50.87 o 
   0  10  13      373.87      385.93     15.95 o 
   1  10  13     1312.74     1412.17     17.26 o 
   2  10  13       90.49      113.61     15.46 o 
   3  10  13       10.36       52.00     18.80 o 
   4  10  13       53.46       76.85     13.90 o 
   5  10  13        6.84       42.82     21.03 o 
  -8  11  13        8.27       17.62     44.38 o 
  -7  11  13      517.19      497.45     37.27 o 
  -6  11  13       52.56       39.16     24.32 o 
  -5  11  13      809.34      811.34     28.33 o 
  -4  11  13        1.51      -20.95     22.27 o 
  -3  11  13       50.38       62.71     19.99 o 
  -2  11  13        0.21        5.49     19.84 o 
  -1  11  13        6.24        1.72     18.71 o 
   0  11  13       48.28       58.80     16.30 o 
   1  11  13      686.56      644.56     18.77 o 
   2  11  13      152.69      200.45     22.38 o 
   3  11  13      804.89      813.12     19.51 o 
   4  11  13      351.74      350.56     28.23 o 
  -7  12  13       35.47       55.06     29.71 o 
  -6  12  13      545.27      511.91     59.93 o 
  -5  12  13       77.36      112.67     26.23 o 
  -4  12  13      685.06      734.10     42.53 o 
  -3  12  13      239.50      286.00     21.36 o 
  -2  12  13      978.00     1016.15     30.82 o 
  -1  12  13      579.32      617.21     17.88 o 
   0  12  13      740.97      799.75     23.07 o 
   1  12  13       54.04       61.37     16.11 o 
   2  12  13     1266.06     1227.06     42.44 o 
   3  12  13      154.74      167.87     14.24 o 
  -5  13  13      135.40       98.29     33.71 o 
  -4  13  13      231.90      256.81     20.36 o 
  -3  13  13        5.23       -1.62     19.08 o 
  -2  13  13       13.48       49.21     18.83 o 
  -1  13  13        7.11       42.49     14.79 o 
   0  13  13      129.87      141.69     14.29 o 
   1  13  13      199.75      205.10     19.59 o 
 -12   0  14       56.71       79.93     44.05 o 
 -10   0  14       92.26      100.13     32.77 o 
  -8   0  14     1423.78     1499.03     32.75 o 
  -6   0  14     4072.41     4146.70    159.40 o 
  -4   0  14     5933.12     5692.57     92.40 o 
  -2   0  14    11552.99    10924.45     45.07 o 
   0   0  14     3016.18     2917.04     71.79 o 
   2   0  14      389.95      394.49     38.61 o 
   4   0  14      199.45      199.64     21.83 o 
   6   0  14      950.45      945.13     23.87 o 
   8   0  14      179.36      179.32     17.25 o 
 -12   1  14      339.02      342.17     20.22 o 
 -11   1  14       74.10      125.94     20.04 o 
 -10   1  14      343.82      402.00     20.92 o 
  -9   1  14       39.54       59.72     21.88 o 
  -8   1  14       29.57       66.38     21.20 o 
  -7   1  14        1.45       28.18     20.35 o 
  -6   1  14       47.56       47.68     19.93 o 
  -5   1  14      403.31      449.01     19.16 o 
  -4   1  14      170.76      228.18     32.58 o 
  -3   1  14     2528.12     2398.15     45.49 o 
  -2   1  14     5798.24     5534.69     34.53 o 
  -1   1  14     1391.06     1309.28     17.04 o 
   0   1  14    12234.91    11749.95    120.92 o 
   1   1  14     2934.17     2833.75     19.10 o 
   2   1  14    11572.80    11139.19    112.92 o 
   3   1  14      865.07      865.10     16.47 o 
   4   1  14     4680.88     4689.42     34.12 o 
   5   1  14     1509.54     1460.58     22.40 o 
   6   1  14     1844.69     1859.26     22.47 o 
   7   1  14      594.07      602.42     19.84 o 
   8   1  14      245.60      264.96     12.48 o 
 -12   2  14        0.03       62.41     22.66 o 
 -11   2  14      498.00      475.24     26.49 o 
 -10   2  14      185.28      258.15     30.49 o 
  -9   2  14      196.84      271.43     21.68 o 
  -8   2  14      308.96      375.00     26.58 o 
  -7   2  14      561.73      568.57     23.87 o 
  -6   2  14      750.07      745.38     20.61 o 
  -5   2  14     3502.97     3431.07     58.82 o 
  -4   2  14     1471.38     1478.19     28.87 o 
  -3   2  14     5364.04     5166.73     52.31 o 
  -2   2  14     4181.97     3863.61     28.88 o 
  -1   2  14     2934.20     2780.99     19.61 o 
   0   2  14     4144.78     3977.53     25.00 o 
   1   2  14      437.97      451.62     16.61 o 
   2   2  14        1.92       15.31     18.21 o 
   3   2  14       11.32       20.97     16.74 o 
   4   2  14      766.55      774.61     20.56 o 
   5   2  14      108.57      139.64     12.66 o 
   6   2  14      222.45      246.16     12.76 o 
   7   2  14      390.40      408.48     12.73 o 
   8   2  14       51.28       83.30     12.31 o 
 -12   3  14       29.98      104.02     28.89 o 
 -11   3  14      216.85      272.33     44.88 o 
 -10   3  14       11.45       36.65     29.83 o 
  -9   3  14      110.12      137.69     30.21 o 
  -8   3  14      204.22      247.38     23.88 o 
  -7   3  14      370.74      390.04     21.30 o 
  -6   3  14      352.55      375.95     21.76 o 
  -5   3  14      160.68      180.79     18.59 o 
  -4   3  14      158.30      156.03     18.92 o 
  -3   3  14     3027.71     2890.83     29.32 o 
  -2   3  14      547.54      533.82     17.08 o 
  -1   3  14     5153.45     4930.35     31.26 o 
   0   3  14     1001.36     1164.14    131.24 o 
   1   3  14    11183.17    10624.53    131.83 o 
   2   3  14      421.92      441.55     31.02 o 
   3   3  14     9119.74     8789.28     58.92 o 
   4   3  14      254.84      283.61     26.54 o 
   5   3  14     3077.89     3075.32     34.82 o 
   6   3  14       72.29      114.96     17.46 o 
   7   3  14      851.22      881.10     13.58 o 
 -12   4  14      534.09      434.03     33.08 o 
 -11   4  14       70.69      105.78     21.53 o 
 -10   4  14      512.84      620.12     28.76 o 
  -9   4  14      376.57      457.49     24.29 o 
  -8   4  14      410.63      473.42     25.81 o 
  -7   4  14     1641.13     1670.68     40.23 o 
  -6   4  14      454.44      431.54     35.42 o 
  -5   4  14     5005.79     4851.09    107.67 o 
  -4   4  14      309.03      287.02     18.20 o 
  -3   4  14     4345.35     4322.02     40.71 o 
  -2   4  14        2.94       46.60     23.82 o 
  -1   4  14     3363.45     3335.19     20.15 o 
   0   4  14      154.82      177.87     31.95 o 
   1   4  14     1589.06     1595.44     22.66 o 
   2   4  14      175.10      129.54     15.85 o 
   3   4  14        0.43       29.14     20.53 o 
   4   4  14      492.26      481.52     20.33 o 
   5   4  14     1471.33     1416.04     14.24 o 
   6   4  14       89.71      125.36     17.67 o 
   7   4  14      509.00      513.80     16.99 o 
 -11   5  14      127.54      118.08     20.81 o 
 -10   5  14      270.47      285.39     21.95 o 
  -9   5  14        9.62       25.31     21.16 o 
  -8   5  14      353.31      369.14     24.74 o 
  -7   5  14      663.10      611.12     21.73 o 
  -6   5  14     1793.38     1835.95     76.49 o 
  -5   5  14      124.66      127.03     19.70 o 
  -4   5  14     2247.81     2192.39     37.07 o 
  -3   5  14      249.40      216.54     17.61 o 
  -2   5  14     4265.68     4032.17     42.49 o 
  -1   5  14     3078.79     2957.35     32.65 o 
   0   5  14     1202.65     1231.86     17.30 o 
   1   5  14     5118.91     4906.50     29.36 o 
   2   5  14     3446.73     3379.97     52.53 o 
   3   5  14     3032.10     3003.52     47.44 o 
   4   5  14     1920.51     1948.51     30.37 o 
   5   5  14     1464.82     1449.73     16.72 o 
   6   5  14     2186.03     2115.55     21.16 o 
   7   5  14      305.93      324.17     12.44 o 
 -11   6  14       92.30       92.86     20.90 o 
 -10   6  14      479.30      528.66     38.74 o 
  -9   6  14      288.12      320.23     22.47 o 
  -8   6  14      925.84      964.21     25.15 o 
  -7   6  14      285.18      315.40     22.63 o 
  -6   6  14     1018.47     1112.65     22.54 o 
  -5   6  14     1714.80     1699.49     36.40 o 
  -4   6  14     1767.97     1729.51     40.78 o 
  -3   6  14     1347.12     1359.65     23.63 o 
  -2   6  14     1972.93     2056.78     20.62 o 
  -1   6  14      477.76      486.29     17.70 o 
   0   6  14     1696.26     1556.59     26.30 o 
   1   6  14       12.82       17.51     15.86 o 
   2   6  14      298.31      306.07     31.07 o 
   3   6  14      125.50      164.79     14.29 o 
   4   6  14       19.73       90.02     15.12 o 
   5   6  14      407.71      444.04     13.69 o 
   6   6  14       34.70       36.46     13.04 o 
   7   6  14      291.95      261.07     25.05 o 
 -10   7  14      171.09      178.55     21.66 o 
  -9   7  14      407.45      410.29     33.96 o 
  -8   7  14       86.16      111.10     22.40 o 
  -7   7  14     1091.76     1062.41     23.48 o 
  -6   7  14      589.60      575.52     22.76 o 
  -5   7  14     1472.49     1495.19     49.38 o 
  -4   7  14      975.00      998.26     31.17 o 
  -3   7  14      436.38      453.47     17.17 o 
  -2   7  14     2705.81     2673.97     38.59 o 
  -1   7  14        9.49       75.14     21.81 o 
   0   7  14     3749.27     3594.24     43.76 o 
   1   7  14        7.24       12.48     16.94 o 
   2   7  14     3737.46     3562.06     58.71 o 
   3   7  14      122.73      136.05     14.67 o 
   4   7  14     2978.30     2996.01     46.53 o 
   5   7  14       76.82       85.97     13.08 o 
   6   7  14      973.56      954.37     30.77 o 
 -10   8  14       10.93      -16.95     22.26 o 
  -9   8  14     1213.75     1158.64     99.13 o 
  -8   8  14       18.92       65.41     22.74 o 
  -7   8  14      556.02      629.05     23.04 o 
  -6   8  14      539.07      580.12     21.52 o 
  -5   8  14      301.89      316.85     21.98 o 
  -4   8  14     2319.34     2393.01     87.45 o 
  -3   8  14       13.68       11.14     23.28 o 
  -2   8  14     2199.60     2211.90     27.49 o 
  -1   8  14      211.03      244.25     17.30 o 
   0   8  14      417.55      496.63     17.90 o 
   1   8  14        8.65       29.89     15.98 o 
   2   8  14       91.98      162.29     16.34 o 
   3   8  14      228.09      217.63     14.28 o 
   4   8  14        3.71       48.00     15.20 o 
   5   8  14      152.80      177.26     19.12 o 
  -9   9  14      193.92      146.61     49.17 o 
  -8   9  14      302.98      322.69     34.16 o 
  -7   9  14     1277.81     1243.99     52.81 o 
  -6   9  14      294.49      319.13     22.55 o 
  -5   9  14     1127.17     1157.72     55.34 o 
  -4   9  14       34.28       48.24     19.94 o 
  -3   9  14     1331.62     1317.71     36.88 o 
  -2   9  14       80.81      106.16     18.87 o 
  -1   9  14     1177.42     1251.33     18.73 o 
   0   9  14      950.76      951.68     18.61 o 
   1   9  14     1551.85     1816.37    224.56 o 
   2   9  14      417.34      409.19     14.74 o 
   3   9  14     1001.66      930.83     22.50 o 
   4   9  14      480.81      435.32     22.29 o 
   5   9  14     1484.57     1401.65     59.70 o 
  -8  10  14      208.72      208.96     70.43 o 
  -7  10  14      245.87      275.41     51.96 o 
  -6  10  14       28.17       26.18     35.14 o 
  -5  10  14      345.25      401.33     41.67 o 
  -4  10  14       20.90       18.61     24.13 o 
  -3  10  14      398.88      424.68     26.75 o 
  -2  10  14      373.71      385.65     21.95 o 
  -1  10  14      262.95      263.93     17.18 o 
   0  10  14      133.72      144.47     16.60 o 
   1  10  14       92.62       92.64     15.52 o 
   2  10  14       21.68       48.99     14.99 o 
   3  10  14        1.90        2.04     22.90 o 
   4  10  14      249.42      249.56     14.87 o 
  -7  11  14       33.98       66.71     25.68 o 
  -6  11  14     1325.08     1171.12     76.28 o 
  -5  11  14      223.32      258.17     28.70 o 
  -4  11  14      718.71      743.87     40.51 o 
  -3  11  14       49.95       90.98     21.56 o 
  -2  11  14      750.30      821.90     23.16 o 
  -1  11  14      226.77      249.40     21.73 o 
   0  11  14        0.35       11.59     15.99 o 
   1  11  14     1088.07     1119.78     22.66 o 
   2  11  14        3.63       14.35     15.48 o 
   3  11  14     1068.71     1041.11     34.99 o 
  -5  12  14       76.04       77.11     22.30 o 
  -4  12  14       75.42      133.48     21.74 o 
  -3  12  14      261.96      287.96     21.20 o 
  -2  12  14        1.29       41.97     21.56 o 
  -1  12  14      303.65      311.06     25.42 o 
   0  12  14       17.30       63.66     18.97 o 
   1  12  14       31.10       33.53     26.26 o 
 -11   0  15     1232.61     1262.95     31.43 o 
  -9   0  15     1131.75     1238.96    108.41 o 
  -7   0  15      161.98      145.57     30.10 o 
  -5   0  15      180.89      193.63     27.54 o 
  -3   0  15      261.24      287.44     24.11 o 
  -1   0  15      711.35      683.83     70.06 o 
   1   0  15      170.62      136.20     20.48 o 
   3   0  15     1787.02     1691.68    171.33 o 
   5   0  15     1741.13     1775.41     28.76 o 
   7   0  15     1193.53     1147.75     53.92 o 
 -12   1  15       15.52       33.74     44.30 o 
 -11   1  15       89.45       51.94     25.59 o 
 -10   1  15       53.53       52.60     21.91 o 
  -9   1  15     1025.12     1008.53     30.36 o 
  -8   1  15      110.84      143.56     23.85 o 
  -7   1  15     1351.89     1288.79     21.48 o 
  -6   1  15       89.10      119.23     30.54 o 
  -5   1  15     1931.43     1838.20     19.95 o 
  -4   1  15       28.04       66.62     31.24 o 
  -3   1  15       39.60       77.96     17.16 o 
  -2   1  15       14.20       53.81     16.58 o 
  -1   1  15      302.41      304.22     16.57 o 
   0   1  15       47.59       62.49     15.42 o 
   1   1  15      796.15      790.10     15.96 o 
   2   1  15       75.88      109.27     31.48 o 
   3   1  15       35.52       24.17     18.36 o 
   4   1  15       12.66       21.19     14.30 o 
   5   1  15       80.24      138.02     22.35 o 
   6   1  15       70.83       93.77     16.39 o 
   7   1  15      247.94      237.12     13.59 o 
 -11   2  15      623.16      696.99     23.58 o 
 -10   2  15     1016.88     1025.26     22.23 o 
  -9   2  15      970.95     1055.70     34.07 o 
  -8   2  15     1283.21     1305.06     34.28 o 
  -7   2  15      384.18      390.75     43.14 o 
  -6   2  15       11.72        5.10     18.69 o 
  -5   2  15      714.18      708.20     18.92 o 
  -4   2  15       13.50       65.74     31.84 o 
  -3   2  15      497.76      479.50     17.99 o 
  -2   2  15      196.88      215.25     15.79 o 
  -1   2  15       76.11       88.50     27.72 o 
   0   2  15      297.55      322.39     16.47 o 
   1   2  15      591.09      592.33     22.64 o 
   2   2  15      243.39      244.48     15.81 o 
   3   2  15      612.53      596.96     22.95 o 
   4   2  15      635.84      608.58     15.74 o 
   5   2  15      864.67      858.26     14.75 o 
   6   2  15      303.46      350.64     16.96 o 
   7   2  15      210.00      247.06     12.54 o 
 -11   3  15      149.19      165.97     23.34 o 
 -10   3  15       33.84       32.14     23.16 o 
  -9   3  15        5.27        9.89     21.17 o 
  -8   3  15     1064.69     1005.65     59.49 o 
  -7   3  15       47.48       59.39     41.36 o 
  -6   3  15      878.62      872.53     21.06 o 
  -5   3  15      158.79      178.75     19.92 o 
  -4   3  15      228.53      256.17     18.71 o 
  -3   3  15        5.13       52.71     17.67 o 
  -2   3  15      167.06      176.84     16.83 o 
  -1   3  15     1682.86     1595.42     22.72 o 
   0   3  15      288.65      281.31     21.93 o 
   1   3  15     1310.72     1312.80     20.48 o 
   2   3  15       92.06      107.74     16.01 o 
   3   3  15       76.13      115.03     30.98 o 
   4   3  15       45.27       56.26     15.89 o 
   5   3  15        9.59       11.61     12.80 o 
   6   3  15      290.41      300.03     14.50 o 
   7   3  15       12.48       43.95     11.64 o 
 -11   4  15        0.25       36.72     38.23 o 
 -10   4  15     1079.53      982.69    176.07 o 
  -9   4  15       29.75       23.23     24.38 o 
  -8   4  15      498.32      522.84     24.51 o 
  -7   4  15      334.61      297.54     21.07 o 
  -6   4  15       35.53       42.21     24.14 o 
  -5   4  15      943.12      859.45     19.90 o 
  -4   4  15       50.80       51.95     21.00 o 
  -3   4  15      180.04      170.86     17.48 o 
  -2   4  15      410.80      432.43     24.61 o 
  -1   4  15      103.25      128.92     16.56 o 
   0   4  15        2.02      107.95     50.51 o 
   1   4  15       22.71       95.24     15.76 o 
   2   4  15     1087.64     1028.22     33.41 o 
   3   4  15        1.60       45.70     15.33 o 
   4   4  15     2005.26     1963.56     23.37 o 
   5   4  15       75.33       82.22     12.79 o 
   6   4  15     1199.44     1174.52     21.76 o 
 -11   5  15       18.83       68.93     34.07 o 
 -10   5  15        4.55       19.83     21.62 o 
  -9   5  15        5.36       13.85     25.56 o 
  -8   5  15      746.77      787.18     25.48 o 
  -7   5  15       69.25       63.12     26.73 o 
  -6   5  15      598.43      584.16     33.88 o 
  -5   5  15      428.77      431.09     19.33 o 
  -4   5  15       71.42       75.85     18.47 o 
  -3   5  15      393.27      390.81     19.69 o 
  -2   5  15      899.77      862.85     24.10 o 
  -1   5  15      288.62      279.66     35.99 o 
   0   5  15      963.43      968.74     17.25 o 
   1   5  15        9.44       33.70     14.63 o 
   2   5  15     1087.09     1086.27     16.39 o 
   3   5  15      200.84      195.50     26.67 o 
   4   5  15       82.30      102.88     16.20 o 
   5   5  15       97.78      139.90     12.75 o 
   6   5  15      152.83      128.35     12.84 o 
 -10   6  15      592.61      599.89     33.90 o 
  -9   6  15      832.03      883.71     22.33 o 
  -8   6  15       94.27       59.42     23.99 o 
  -7   6  15      394.00      421.06     19.87 o 
  -6   6  15       77.16      102.27     20.66 o 
  -5   6  15      365.09      346.92     20.37 o 
  -4   6  15      915.06      924.84     31.74 o 
  -3   6  15      285.30      294.07     22.94 o 
  -2   6  15      268.86      274.97     17.12 o 
  -1   6  15      157.65      177.57     16.40 o 
   0   6  15       56.90      111.99     15.85 o 
   1   6  15       28.73       70.73     25.49 o 
   2   6  15      760.33      694.53     17.06 o 
   3   6  15      724.08      749.64     23.62 o 
   4   6  15      394.27      418.89     20.78 o 
   5   6  15      413.17      436.88     13.39 o 
   6   6  15      510.96      513.73     17.50 o 
 -10   7  15        8.88       42.73     21.14 o 
  -9   7  15      134.38      152.14     30.33 o 
  -8   7  15       85.49      130.07     22.02 o 
  -7   7  15      144.38      171.71     22.54 o 
  -6   7  15       11.87       26.22     25.98 o 
  -5   7  15      409.17      433.93     23.65 o 
  -4   7  15      651.07      650.37     19.51 o 
  -3   7  15        1.37        0.55     34.49 o 
  -2   7  15      311.76      354.15     24.68 o 
  -1   7  15        6.98       39.52     16.99 o 
   0   7  15     2051.38     2032.26     46.47 o 
   1   7  15       44.66       54.40     21.75 o 
   2   7  15     1678.31     1607.85     37.60 o 
   3   7  15      224.83      260.67     14.16 o 
   4   7  15      788.28      794.62     14.53 o 
   5   7  15        5.08       44.26     13.38 o 
  -9   8  15      243.81      229.03     26.99 o 
  -8   8  15      168.93      201.85     34.39 o 
  -7   8  15      206.86      262.40     22.55 o 
  -6   8  15      635.27      646.75     28.22 o 
  -5   8  15        0.87       18.00     20.43 o 
  -4   8  15      783.36      778.83     23.38 o 
  -3   8  15       88.05      140.82     18.22 o 
  -2   8  15      524.26      520.51     20.10 o 
  -1   8  15        1.72       12.71     16.99 o 
   0   8  15      364.52      380.40     23.49 o 
   1   8  15      416.99      429.99     35.62 o 
   2   8  15        2.70       30.66     14.27 o 
   3   8  15     1217.18     1233.12     31.34 o 
   4   8  15       63.70       60.55     14.19 o 
  -8   9  15       13.35        4.89     33.58 o 
  -7   9  15      166.67      207.55     38.09 o 
  -6   9  15       11.46       46.69     22.10 o 
  -5   9  15       22.01       94.13     23.12 o 
  -4   9  15        8.05       32.76     19.74 o 
  -3   9  15      183.78      232.27     23.13 o 
  -2   9  15      130.16      160.56     18.69 o 
  -1   9  15      862.80      863.49     18.12 o 
   0   9  15      304.52      321.51     29.48 o 
   1   9  15      979.39     1054.63     19.62 o 
   2   9  15      259.02      247.40     14.46 o 
   3   9  15      864.09      904.52     15.09 o 
   4   9  15       30.56       59.26     13.24 o 
  -7  10  15        1.67       15.46     22.67 o 
  -6  10  15      287.14      326.17     22.18 o 
  -5  10  15      392.56      431.91     29.45 o 
  -4  10  15      477.62      460.58     27.94 o 
  -3  10  15      710.33      739.32     30.69 o 
  -2  10  15      283.75      251.48     21.45 o 
  -1  10  15      309.73      352.84     17.84 o 
   0  10  15      103.91      121.34     16.27 o 
   1  10  15       16.13       41.29     15.14 o 
   2  10  15      145.86      150.15     15.12 o 
   3  10  15      511.76      499.03     24.98 o 
  -6  11  15        1.78       20.01     22.26 o 
  -5  11  15       11.47       47.90     21.44 o 
  -4  11  15       23.09       36.08     19.92 o 
  -3  11  15      122.45      165.99     19.68 o 
  -2  11  15      202.19      240.72     19.27 o 
  -1  11  15     1200.85     1190.81     35.05 o 
   0  11  15      338.95      359.11     18.55 o 
   1  11  15     1489.44     1504.37     17.02 o 
  -2  12  15       80.63      105.38     21.66 o 
 -10   0  16      419.82      499.93     41.79 o 
  -8   0  16     1641.15     1686.89     40.25 o 
  -6   0  16      286.80      273.72     27.84 o 
  -4   0  16      174.39      212.38     24.45 o 
  -2   0  16        5.03       11.68     23.53 o 
   0   0  16     2533.19     2473.09     32.01 o 
   2   0  16     3356.47     3245.61     66.35 o 
   4   0  16     5236.67     5158.72     69.32 o 
   6   0  16     2050.34     2000.79     47.82 o 
 -11   1  16       94.64      106.53     20.51 o 
 -10   1  16        4.94       11.62     25.16 o 
  -9   1  16       54.13       51.12     21.22 o 
  -8   1  16      248.77      285.17     42.31 o 
  -7   1  16        0.37       11.59     20.57 o 
  -6   1  16       26.63       14.16     18.66 o 
  -5   1  16        1.24        8.46     17.51 o 
  -4   1  16      555.07      555.66     32.73 o 
  -3   1  16       11.02       32.00     18.85 o 
  -2   1  16      271.94      270.28     16.54 o 
  -1   1  16      442.52      462.59     16.61 o 
   0   1  16      928.09      903.60     16.74 o 
   1   1  16      326.84      330.47     18.11 o 
   2   1  16      603.75      629.97     20.13 o 
   3   1  16        3.36       36.77     20.52 o 
   4   1  16        1.02       -2.28     20.92 o 
   5   1  16        8.03        2.46     15.82 o 
   6   1  16      734.32      688.72     12.79 o 
 -11   2  16      657.60      704.45     30.17 o 
 -10   2  16      511.58      572.87     22.01 o 
  -9   2  16      384.37      434.82     20.98 o 
  -8   2  16      355.11      421.27     23.67 o 
  -7   2  16      255.27      307.70     26.44 o 
  -6   2  16       11.90       57.69     19.83 o 
  -5   2  16      450.11      460.09     18.46 o 
  -4   2  16      568.86      509.10     17.82 o 
  -3   2  16      400.57      427.73     17.75 o 
  -2   2  16        2.43       26.41     17.71 o 
  -1   2  16      911.85      908.83     58.47 o 
   0   2  16      389.59      390.20     31.46 o 
   1   2  16     1555.82     1463.02     29.57 o 
   2   2  16     1607.35     1524.85     22.90 o 
   3   2  16     3407.78     3260.47     33.84 o 
   4   2  16      796.75      765.09     15.59 o 
   5   2  16     1812.08     1756.31     14.05 o 
   6   2  16      886.02      876.37     14.26 o 
 -11   3  16       10.08       83.29     64.12 o 
 -10   3  16       39.93       75.17     35.47 o 
  -9   3  16       74.67       91.93     21.29 o 
  -8   3  16      109.34      137.63     20.26 o 
  -7   3  16       57.40       59.23     21.66 o 
  -6   3  16      260.99      299.89     19.72 o 
  -5   3  16        0.86        4.22     17.93 o 
  -4   3  16       39.16       69.55     18.37 o 
  -3   3  16      436.49      473.53     17.73 o 
  -2   3  16      136.51      148.09     16.38 o 
  -1   3  16     1098.71     1082.26     17.16 o 
   0   3  16      232.09      233.30     16.63 o 
   1   3  16      260.96      298.33     16.08 o 
   2   3  16      364.41      352.28     15.65 o 
   3   3  16      182.52      179.63     15.46 o 
   4   3  16       46.66       57.07     16.91 o 
   5   3  16       62.51       50.46     14.38 o 
   6   3  16       43.90       66.18     17.23 o 
 -10   4  16       58.90      170.96     71.66 o 
  -9   4  16     1336.11     1372.05     38.25 o 
  -8   4  16      119.72      136.85     19.97 o 
  -7   4  16      182.24      290.29     61.42 o 
  -6   4  16      435.22      405.91     20.50 o 
  -5   4  16      158.94      179.32     17.41 o 
  -4   4  16      878.68      840.63     18.92 o 
  -3   4  16        6.17       -0.70     17.62 o 
  -2   4  16      586.88      559.08     17.00 o 
  -1   4  16     1411.40     1354.12     18.21 o 
   0   4  16      458.90      454.23     16.41 o 
   1   4  16     2802.51     2619.36     18.25 o 
   2   4  16      109.17      107.45     15.35 o 
   3   4  16     2836.86     2731.07     31.21 o 
   4   4  16      146.71      167.78     15.79 o 
   5   4  16     2634.61     2625.85     31.77 o 
 -10   5  16      153.44      153.72     21.67 o 
  -9   5  16      249.74      274.91     69.24 o 
  -8   5  16      560.17      541.50     38.46 o 
  -7   5  16      583.14      610.12     21.03 o 
  -6   5  16       40.29       54.84     32.13 o 
  -5   5  16       89.24       97.87     18.87 o 
  -4   5  16       87.37      141.05     21.48 o 
  -3   5  16        5.68       45.58     17.73 o 
  -2   5  16      207.64      240.16     20.04 o 
  -1   5  16     1632.91     1570.54     18.35 o 
   0   5  16      197.21      199.55     15.97 o 
   1   5  16      681.87      683.34     16.11 o 
   2   5  16       40.76       52.16     15.33 o 
   3   5  16       82.93       69.90     20.46 o 
   4   5  16      421.83      432.11     28.88 o 
   5   5  16      320.87      296.04     12.80 o 
  -9   6  16       40.99       66.95     25.41 o 
  -8   6  16      397.79      416.14     33.23 o 
  -7   6  16       57.90      109.57     35.10 o 
  -6   6  16      158.85      168.75     23.58 o 
  -5   6  16      307.44      344.46     18.84 o 
  -4   6  16      376.46      353.34     17.98 o 
  -3   6  16      449.31      442.86     23.36 o 
  -2   6  16     1228.28     1117.43     32.08 o 
  -1   6  16      377.44      389.70     25.64 o 
   0   6  16      824.60      776.10     29.70 o 
   1   6  16       91.25      140.54     20.54 o 
   2   6  16     1154.17     1199.03     48.87 o 
   3   6  16      521.70      489.92     14.33 o 
   4   6  16     1257.05     1188.77     18.70 o 
   5   6  16      450.06      411.23     19.68 o 
  -9   7  16      805.31      723.27     34.92 o 
  -8   7  16       37.62       78.49     23.48 o 
  -7   7  16      306.40      299.71     19.84 o 
  -6   7  16       34.78       57.16     20.77 o 
  -5   7  16      593.35      532.11     23.58 o 
  -4   7  16       74.77      122.53     18.39 o 
  -3   7  16      160.32      158.15     18.81 o 
  -2   7  16       91.62      112.89     17.32 o 
  -1   7  16       74.43      112.41     16.18 o 
   0   7  16       77.01      102.25     20.45 o 
   1   7  16      290.68      334.32     16.33 o 
   2   7  16        8.82       52.49     15.62 o 
   3   7  16       39.35       30.10     19.51 o 
   4   7  16       49.65       30.03     14.97 o 
  -8   8  16       74.13      144.29     37.06 o 
  -7   8  16      492.73      510.29     24.53 o 
  -6   8  16        1.98       51.52     21.51 o 
  -5   8  16     1300.74     1264.00     21.77 o 
  -4   8  16        2.18       30.73     19.48 o 
  -3   8  16     1395.79     1421.34     37.01 o 
  -2   8  16       20.48       57.65     22.76 o 
  -1   8  16     1239.82     1229.76     32.65 o 
   0   8  16      204.20      178.91     16.85 o 
   1   8  16      467.26      427.72     21.68 o 
   2   8  16     1613.18     1598.48     16.90 o 
   3   8  16       18.43       41.34     13.98 o 
  -7   9  16      231.17      233.49     20.26 o 
  -6   9  16      414.06      423.30     22.26 o 
  -5   9  16       66.71      125.25     20.70 o 
  -4   9  16       82.39      124.50     33.20 o 
  -3   9  16       43.80       36.52     18.10 o 
  -2   9  16      133.43      147.59     33.29 o 
  -1   9  16       34.93       21.40     16.23 o 
   0   9  16      209.20      220.37     16.27 o 
   1   9  16       46.73       80.75     19.40 o 
   2   9  16      222.29      215.39     22.42 o 
  -6  10  16      490.21      494.93     44.29 o 
  -5  10  16      678.98      677.50     20.96 o 
  -4  10  16     1320.23     1293.07     29.77 o 
  -3  10  16      526.08      513.75     22.57 o 
  -2  10  16      451.71      472.52     19.00 o 
  -1  10  16      387.54      382.62     24.99 o 
   0  10  16       98.02      111.06     17.82 o 
   1  10  16      134.27      194.41     20.40 o 
  -4  11  16        6.19       50.23     39.53 o 
  -3  11  16        5.96       18.30     22.18 o 
  -2  11  16      118.67      117.37     21.57 o 
  -9   0  17      173.44      156.75     34.35 o 
  -7   0  17     1931.78     1901.66     75.91 o 
  -5   0  17     3398.09     3349.62     99.10 o 
  -3   0  17     2778.97     2678.64     27.40 o 
  -1   0  17     2823.45     2612.05     45.46 o 
   1   0  17       36.98       62.96     21.86 o 
   3   0  17        1.96      109.60     24.53 o 
   5   0  17       46.31      111.43     33.12 o 
 -10   1  17      298.24      332.89     20.26 o 
  -9   1  17     2146.10     2142.94     24.30 o 
  -8   1  17      366.18      354.18     27.96 o 
  -7   1  17     3651.67     3586.20     36.36 o 
  -6   1  17      668.53      677.19     19.53 o 
  -5   1  17     1132.64     1108.01     18.90 o 
  -4   1  17      363.19      347.27     17.41 o 
  -3   1  17        1.04       -6.95     34.27 o 
  -2   1  17        3.45       -7.34     21.04 o 
  -1   1  17      378.02      352.46     17.30 o 
   0   1  17        6.03        9.68     16.13 o 
   1   1  17        4.75       34.57     24.26 o 
   2   1  17        2.68       10.01     15.33 o 
   3   1  17       63.07       87.02     16.77 o 
   4   1  17      242.58      225.56     15.39 o 
   5   1  17       83.26      114.00     12.12 o 
 -10   2  17      149.08      156.88     21.89 o 
  -9   2  17       53.00       59.00     41.37 o 
  -8   2  17      673.12      703.79     20.42 o 
  -7   2  17      569.29      623.68     19.80 o 
  -6   2  17     1255.89     1244.91     21.94 o 
  -5   2  17     1234.39     1249.83     19.07 o 
  -4   2  17     3032.47     2863.55     45.70 o 
  -3   2  17     1599.21     1556.61     24.38 o 
  -2   2  17     2057.73     2001.58     18.47 o 
  -1   2  17      751.44      753.11     25.03 o 
   0   2  17     1051.66      988.59     18.09 o 
   1   2  17        5.64       17.95     15.63 o 
   2   2  17      229.13      222.39     22.59 o 
   3   2  17       75.70       96.87     32.75 o 
   4   2  17       33.61       78.55     13.38 o 
   5   2  17       21.21       63.00     12.35 o 
 -10   3  17     1861.39     1789.50     68.38 o 
  -9   3  17      517.75      539.23     21.03 o 
  -8   3  17     2603.97     2538.73     50.52 o 
  -7   3  17      485.21      550.12     23.74 o 
  -6   3  17     1695.47     1697.58     28.71 o 
  -5   3  17        0.44        9.34     18.51 o 
  -4   3  17      523.56      511.70     18.44 o 
  -3   3  17      132.73      140.99     17.02 o 
  -2   3  17      180.15      215.27     25.17 o 
  -1   3  17      118.40      150.31     16.30 o 
   0   3  17       20.56        8.44     15.69 o 
   1   3  17       50.59       73.87     15.56 o 
   2   3  17       48.62       39.75     19.64 o 
   3   3  17       23.11       26.31     14.95 o 
   4   3  17       72.43      110.51     13.56 o 
   5   3  17      173.33      170.43     12.64 o 
 -10   4  17        5.85       61.42     35.14 o 
  -9   4  17      107.53      130.69     20.84 o 
  -8   4  17      303.24      290.82     19.93 o 
  -7   4  17        2.87       35.51     23.33 o 
  -6   4  17     2586.85     2439.90     46.82 o 
  -5   4  17       82.37       86.97     21.04 o 
  -4   4  17     3077.81     3017.08     55.70 o 
  -3   4  17       28.20       39.62     16.40 o 
  -2   4  17     1416.31     1343.36     19.40 o 
  -1   4  17      627.96      605.41     21.98 o 
   0   4  17      267.99      260.72     16.26 o 
   1   4  17      696.85      659.74     15.97 o 
   2   4  17      121.77      137.17     14.85 o 
   3   4  17      583.34      574.82     25.15 o 
   4   4  17        2.64       38.20     14.50 o 
  -9   5  17      409.42      412.84     29.34 o 
  -8   5  17     1000.81     1031.63     28.16 o 
  -7   5  17      340.78      360.64     19.75 o 
  -6   5  17     1172.52     1261.23     20.60 o 
  -5   5  17      203.41      197.64     18.12 o 
  -4   5  17      155.47      212.04     27.12 o 
  -3   5  17      866.85      802.52     22.72 o 
  -2   5  17       23.16       54.09     29.08 o 
  -1   5  17      338.15      347.99     23.37 o 
   0   5  17      129.72      139.49     15.62 o 
   1   5  17       88.08      112.12     15.41 o 
   2   5  17       29.63       56.17     17.55 o 
   3   5  17       21.24       83.48     13.60 o 
   4   5  17      565.66      560.86     13.96 o 
  -9   6  17      105.24       98.56     22.97 o 
  -8   6  17       15.26       61.96     20.73 o 
  -7   6  17      482.77      415.73     20.60 o 
  -6   6  17      123.55      150.54     23.02 o 
  -5   6  17     1074.11     1037.56     29.06 o 
  -4   6  17      790.48      837.46     23.27 o 
  -3   6  17     1423.58     1330.50     19.13 o 
  -2   6  17      326.55      352.48     18.02 o 
  -1   6  17      635.97      578.78     16.58 o 
   0   6  17        2.04       69.20     16.12 o 
   1   6  17      693.54      627.73     18.78 o 
   2   6  17      549.88      569.77     22.91 o 
   3   6  17      773.99      712.46     14.47 o 
  -8   7  17      100.63      134.61     23.42 o 
  -7   7  17     1191.67     1155.69     38.21 o 
  -6   7  17       12.52       10.00     26.99 o 
  -5   7  17      810.14      779.27     31.84 o 
  -4   7  17       69.81       60.43     19.04 o 
  -3   7  17      435.13      420.96     35.09 o 
  -2   7  17      666.99      606.01     35.90 o 
  -1   7  17       21.53       -2.30     15.97 o 
   0   7  17      237.15      233.83     19.93 o 
   1   7  17        0.30       28.12     15.27 o 
   2   7  17       51.33       70.27     21.19 o 
   3   7  17       23.73       52.96     13.73 o 
  -7   8  17      159.01      151.95     21.45 o 
  -6   8  17        2.06       21.44     26.78 o 
  -5   8  17      210.16      213.46     22.66 o 
  -4   8  17       79.45       55.08     18.38 o 
  -3   8  17      251.52      240.63     18.78 o 
  -2   8  17      261.48      225.74     29.94 o 
  -1   8  17      287.37      290.44     17.95 o 
   0   8  17      880.39      829.23     22.25 o 
   1   8  17       18.55       45.73     15.52 o 
   2   8  17     1020.18     1002.46     27.55 o 
  -6   9  17      336.84      324.74     41.14 o 
  -5   9  17      268.83      290.69     23.83 o 
  -4   9  17      572.09      503.09     29.33 o 
  -3   9  17        5.00       54.90     18.63 o 
  -2   9  17      590.59      575.13     18.59 o 
  -1   9  17      361.69      385.84     19.74 o 
   0   9  17      546.72      542.89     23.52 o 
  -3  10  17        1.95       31.07     40.55 o 
  -8   0  18      311.84      279.78     37.02 o 
  -6   0  18     1878.48     1806.41    130.37 o 
  -4   0  18      499.30      542.82     26.48 o 
  -2   0  18        2.83       35.66     22.58 o 
   0   0  18       42.71       74.21     45.05 o 
   2   0  18       91.48      104.50     19.56 o 
   4   0  18      207.54      247.68     38.26 o 
  -9   1  18      135.70      161.09     33.29 o 
  -8   1  18      561.10      610.03     34.39 o 
  -7   1  18       89.25      100.22     19.56 o 
  -6   1  18      332.75      409.07     25.94 o 
  -5   1  18       49.81      116.10     22.06 o 
  -4   1  18       10.16       54.75     16.72 o 
  -3   1  18       18.03       40.73     16.64 o 
  -2   1  18      192.09      199.96     19.63 o 
  -1   1  18       30.06       53.37     15.93 o 
   0   1  18       86.38       95.02     15.69 o 
   1   1  18       23.09       78.83     20.60 o 
   2   1  18       97.80       86.34     14.27 o 
   3   1  18      122.08      119.69     14.17 o 
   4   1  18      226.69      234.51     20.41 o 
  -9   2  18        0.60       22.66     20.35 o 
  -8   2  18      450.02      409.91     21.93 o 
  -7   2  18       63.62       53.92     19.30 o 
  -6   2  18      518.00      552.61     18.64 o 
  -5   2  18      387.98      395.25     36.05 o 
  -4   2  18      586.85      580.48     17.53 o 
  -3   2  18       70.69      103.48     23.41 o 
  -2   2  18       87.19      138.38     16.34 o 
  -1   2  18       26.82       58.37     16.61 o 
   0   2  18       21.65       36.47     15.51 o 
   1   2  18       20.68       59.58     15.19 o 
   2   2  18      120.79      135.81     15.90 o 
   3   2  18        6.25       54.22     24.04 o 
   4   2  18      323.73      346.15     25.30 o 
  -9   3  18      699.73      703.85     20.00 o 
  -8   3  18       36.35       74.22     19.51 o 
  -7   3  18      624.40      626.77     32.41 o 
  -6   3  18       10.39        3.54     18.05 o 
  -5   3  18      167.03      184.81     35.12 o 
  -4   3  18       50.25       54.06     17.10 o 
  -3   3  18      241.70      233.76     16.88 o 
  -2   3  18       78.21       68.40     16.38 o 
  -1   3  18       80.03       96.32     16.01 o 
   0   3  18      225.16      218.13     23.39 o 
   1   3  18       68.24       84.07     16.42 o 
   2   3  18       83.99       97.44     14.90 o 
   3   3  18      245.72      221.65     14.91 o 
  -9   4  18       48.29      100.14     40.40 o 
  -8   4  18       60.31       75.97     27.07 o 
  -7   4  18      261.50      294.33     21.92 o 
  -6   4  18      438.37      395.46     18.91 o 
  -5   4  18      550.24      574.29     18.11 o 
  -4   4  18       19.15       51.78     18.43 o 
  -3   4  18      557.18      589.96     18.04 o 
  -2   4  18        7.94       -5.07     15.39 o 
  -1   4  18       91.42      129.78     17.13 o 
   0   4  18        7.68       12.22     15.47 o 
   1   4  18      203.58      209.95     14.32 o 
   2   4  18       28.27       -3.02     15.19 o 
   3   4  18      108.41      117.27     14.63 o 
  -8   5  18       91.50      110.08     20.36 o 
  -7   5  18      349.25      352.38     20.25 o 
  -6   5  18       96.46      115.88     19.44 o 
  -5   5  18       42.17       67.77     22.13 o 
  -4   5  18      246.29      285.87     24.84 o 
  -3   5  18      206.87      216.36     16.79 o 
  -2   5  18      581.94      563.65     24.27 o 
  -1   5  18      529.41      528.44     16.18 o 
   0   5  18      218.94      239.01     17.45 o 
   1   5  18      191.41      189.94     16.11 o 
   2   5  18       56.34       84.09     17.89 o 
   3   5  18        1.51      -11.07     29.50 o 
  -7   6  18      640.68      614.58     31.16 o 
  -6   6  18      142.61      120.33     21.54 o 
  -5   6  18      987.02      954.70     34.81 o 
  -4   6  18      382.41      366.05     18.11 o 
  -3   6  18      798.44      831.38     17.45 o 
  -2   6  18       97.34       74.63     16.77 o 
  -1   6  18       25.02       46.63     19.45 o 
   0   6  18       15.45       22.20     15.96 o 
   1   6  18      205.16      228.51     26.95 o 
   2   6  18       11.41       74.74     14.86 o 
  -6   7  18      317.19      332.37     20.06 o 
  -5   7  18       16.37       46.44     22.46 o 
  -4   7  18       18.28      128.77     19.92 o 
  -3   7  18      616.41      613.77     28.35 o 
  -2   7  18       50.47       69.90     16.93 o 
  -1   7  18      826.40      828.91     17.32 o 
   0   7  18      135.31      160.67     15.73 o 
   1   7  18      207.30      226.33     21.58 o 
  -5   8  18      270.64      281.03     31.67 o 
  -4   8  18      683.09      729.44     30.75 o 
  -3   8  18       30.33       76.04     19.54 o 
  -2   8  18      307.36      351.80     39.90 o 
  -1   8  18       40.12       25.22     23.09 o 
   0   8  18        0.04       35.14     26.90 o 
  -7   0  19     1615.89     1538.61     28.44 o 
  -5   0  19     2331.65     2215.70     28.00 o 
  -3   0  19      768.08      736.28     33.58 o 
  -1   0  19        2.59       52.72     21.94 o 
   1   0  19      307.19      240.59     58.16 o 
  -8   1  19      112.10      154.77     21.99 o 
  -7   1  19      662.57      662.32     26.39 o 
  -6   1  19      329.37      323.57     18.14 o 
  -5   1  19     2061.34     1963.34     19.32 o 
  -4   1  19      557.55      573.50     27.11 o 
  -3   1  19     3099.44     2880.90     29.63 o 
  -2   1  19      525.30      506.29     18.45 o 
  -1   1  19     4204.67     4007.65     57.73 o 
   0   1  19      320.47      317.82     15.63 o 
   1   1  19     3365.26     3200.95     38.14 o 
   2   1  19      568.86      532.97     29.08 o 
  -8   2  19     1135.01     1099.26     41.64 o 
  -7   2  19      719.18      753.11     27.08 o 
  -6   2  19      943.39      924.70     25.25 o 
  -5   2  19      695.94      653.99     21.85 o 
  -4   2  19      797.31      796.95     17.08 o 
  -3   2  19      594.61      632.58     36.92 o 
  -2   2  19        8.30        3.87     16.14 o 
  -1   2  19        0.82       17.62     17.33 o 
   0   2  19        1.20       -1.14     15.32 o 
   1   2  19      279.42      274.91     15.66 o 
   2   2  19      198.43      232.67     17.50 o 
  -8   3  19      166.36      144.22     36.09 o 
  -7   3  19        2.02       44.98     21.25 o 
  -6   3  19      877.99      873.30     42.13 o 
  -5   3  19       25.53       58.07     17.46 o 
  -4   3  19     2691.07     2496.73     23.64 o 
  -3   3  19      149.78      139.13     20.92 o 
  -2   3  19     4543.43     4249.97     75.95 o 
  -1   3  19      207.31      220.94     16.28 o 
   0   3  19     2900.75     2724.42     71.97 o 
   1   3  19       97.78       97.45     15.23 o 
   2   3  19      663.30      612.73     24.02 o 
  -7   4  19       69.06      116.34     22.95 o 
  -6   4  19     1806.39     1726.51     20.48 o 
  -5   4  19        1.80       24.97     22.07 o 
  -4   4  19     1023.13     1046.70     26.39 o 
  -3   4  19        6.43       -4.53     16.44 o 
  -2   4  19      201.81      200.50     23.52 o 
  -1   4  19        4.14       42.38     16.34 o 
   0   4  19      131.76      155.70     15.36 o 
   1   4  19      126.02      133.07     20.55 o 
  -6   5  19      167.21      161.81     18.09 o 
  -5   5  19      674.92      702.84     20.52 o 
  -4   5  19     1408.07     1371.11     21.43 o 
  -3   5  19     1151.03     1121.54     31.66 o 
  -2   5  19     1475.66     1470.34     21.85 o 
  -1   5  19      666.02      649.25     20.09 o 
   0   5  19     1352.69     1278.21     17.16 o 
   1   5  19      556.48      532.68     15.48 o 
  -5   6  19      305.88      337.42     17.95 o 
  -4   6  19      333.84      357.39     18.72 o 
  -3   6  19      513.71      503.60     17.56 o 
  -2   6  19       45.30       67.42     16.78 o 
  -1   6  19       25.50       47.25     20.35 o 
   0   6  19      177.05      189.41     33.81 o 
  -4   7  19       26.22      -22.63     37.09 o 
  -3   7  19     2562.92     2215.23     33.26 o 
  -6   0  20      148.47      179.18     25.43 o 
  -4   0  20      132.09      147.57     25.17 o 
  -2   0  20      111.35       91.22     22.36 o 
   0   0  20      759.82      737.05     50.78 o 
  -6   1  20       39.91       79.87     17.61 o 
  -5   1  20       83.24       56.83     17.15 o 
  -4   1  20      467.73      476.06     17.03 o 
  -3   1  20       36.31       49.84     16.23 o 
  -2   1  20      781.50      812.50     16.65 o 
  -1   1  20       36.85       73.06     15.44 o 
   0   1  20       56.29       97.64     15.44 o 
  -6   2  20       84.61      137.35     18.47 o 
  -5   2  20       59.15       47.87     17.32 o 
  -4   2  20       21.20       86.59     26.58 o 
  -3   2  20        8.76       69.29     16.77 o 
  -2   2  20      250.31      263.32     16.66 o 
  -1   2  20      238.49      236.94     24.76 o 
   0   2  20      800.77      715.83     30.29 o 
  -5   3  20      291.34      300.47     18.08 o 
  -4   3  20      420.80      418.69     17.01 o 
  -3   3  20      339.04      351.72     17.05 o 
  -2   3  20      384.32      392.88     17.30 o 
  -1   3  20      153.60      149.63     16.34 o 
  -5   4  20      224.63      258.31     30.04 o 
  -4   4  20       22.93       34.07     17.91 o 
  -3   4  20       25.28       74.62     33.80 o 
  -2   4  20        5.40       11.93     16.03 o 
                                                 
